# Supplementary material for: Parallel analysis of transcription, integration, and sequence of single HIV-1 proviruses
Source: Cell. 2022 Jan 20;185(2):266–282.e15. doi: 10.1016/j.cell.2021.12.011 (PMC8809251; doi:10.1016/j.cell.2021.12.011)
Supplement: Table S1. List of proviral species, their corresponding chromosomal integration features, and their HIV-1 RNA expression profiles in ex vivo assessments of study subjects 1–6, related to Figures 1, 2, 3, 4, 5, and 6 [file mmc1.xlsx]

## Sheet: 3Mar21
PRIP-Seq Sample ID	Patient	Timepoint	Proviral genome intactness	Promoter PCR	HIV Long LTR RNA?	Total HIV Long LTR cDNA copies (post-amplification)	Elongated HIV RNA? (tested in P2, P3, P5, P6)	Total elongated HIV cDNA copies (post-amplification; tested in P2, P3, P5, P6)	Integration site available?	Integration site detected more than once?	IS: human chromosome	IS: chromosomal coordinate	IS: chromosomal strand	Host gene(s)	Intron/exon/promoter	Host gene orientation	Repetitive element	Non-genic/pseudogenic?	ENCODE blacklist?
PRIP018g.35	P1	Viremic	Intact	+	-	0	NA	NA	Yes	Yes	chr1	26258369	+	CEP85	Intron	Same	Non-repeat	No	No
PRIP018g.59	P1	Viremic	Intact	+	+	24860	NA	NA	Yes	Yes	chr1	26258369	+	CEP85	Intron	Same	Non-repeat	No	No
THRIP015hGS.3	P1	Viremic	Large Deletion	+	-	0	NA	NA	Yes	No	chr1	109221194	+	SARS	Intron	Same	SINE: AluSc	No	No
THRIP015hGS.5	P1	Viremic	Large Deletion	-	+	528	NA	NA	No	NA
THRIP015hGS.7	P1	Viremic	Intact	+	-	0	NA	NA	No	NA
THRIP015hGS.9	P1	Viremic	Intact	+	+	102080	NA	NA	Yes	No	chr16	67566452	+	CTCF	Intron	Same	SINE: AluSx	No	No
THRIP015hGS.11	P1	Viremic	Large Deletion	-	-	0	NA	NA	Yes	No	chr3	69221328	+	FRMD4B	Intron	Not Same	Non-repeat	No	No
THRIP015hGS.13	P1	Viremic	Large Deletion	+	+	34100	NA	NA	No	NA
THRIP015hGS.16	P1	Viremic	Large Deletion	-	-	0	NA	NA	No	NA
THRIP015hGS.20	P1	Viremic	Large Deletion	-	-	0	NA	NA	No	NA
THRIP015hGS.22	P1	Viremic	Large Deletion	+	+	1372800	NA	NA	No	NA
THRIP015hGS.33	P1	Viremic	Hypermutated	-	+	42680	NA	NA	No	NA
THRIP015hGS.36	P1	Viremic	Large Deletion	-	-	0	NA	NA	Yes	No	chr15	40183168	-	BUB1B	Intron	Not Same	Non-repeat	No	No
THRIP015hGS.37	P1	Viremic	Intact	+	+	587400	NA	NA	Yes	No	chr1	58092283	+	DAB1	Intron	Not Same	SINE: AluSg7	No	No
THRIP015hGS.39	P1	Viremic	Premature Stop Codon	-	-	0	NA	NA	No	NA
THRIP015hGS.43	P1	Viremic	Premature Stop Codon	+	-	0	NA	NA	Yes	No	chr19	7074441	-	ZNF557	Intron	Not Same	LINE: L1MC4a	No	No
THRIP015hGS.50	P1	Viremic	Large Deletion	+	-	0	NA	NA	No	NA
THRIP015hGS.53	P1	Viremic	Intact	+	+	25696	NA	NA	Yes	No	chr19	10746646	+	DNM2	Intron	Same	SINE: AluSp	No	No
THRIP015hGS.55	P1	Viremic	Large Deletion	+	+	72600	NA	NA	No	NA
THRIP015hGS.57	P1	Viremic	Large Deletion	+	-	0	NA	NA	No	NA
THRIP015hGS.66	P1	Viremic	Large Deletion	+	-	0	NA	NA	No	NA
THRIP015hGS.71	P1	Viremic	Large Deletion	+	+	521400	NA	NA	No	NA
THRIP015hGS.74	P1	Viremic	Large Deletion	-	-	0	NA	NA	No	NA
THRIP015hGS.75	P1	Viremic	Hypermutated	+	-	0	NA	NA	Yes	No	chr9	35269090	+	UNC13B	Intron	Same	LTR: MER21C	No	No
THRIP015hGS.77	P1	Viremic	Large Deletion	-	-	0	NA	NA	Yes	No	chr16	57008747	+	NLRC5	Intron	Same	LINE: L1M2	No	No
THRIP015hGS.79	P1	Viremic	Large Deletion	-	-	0	NA	NA	No	NA
THRIP015hGS.81	P1	Viremic	Intact	+	-	0	NA	NA	No	NA
THRIP015hGS.82	P1	Viremic	Large Deletion	+	-	0	NA	NA	No	NA
THRIP015hGS.84	P1	Viremic	Large Deletion	-	-	0	NA	NA	No	NA
THRIP015hGS.85	P1	Viremic	Large Deletion	+	-	0	NA	NA	No	NA
THRIP015hGS.87	P1	Viremic	Hypermutated	-	+	1041040	NA	NA	No	NA
THRIP018e.1	P1	Viremic	Large Deletion	+	+	8316	NA	NA	No	NA
THRIP018e.5	P1	Viremic	Large Deletion	+	+	1131680	NA	NA	No	NA
THRIP018e.7	P1	Viremic	Large Deletion	-	-	0	NA	NA	No	NA
THRIP018e.8	P1	Viremic	Large Deletion	+	+	190080	NA	NA	No	NA
THRIP018e.9	P1	Viremic	Large Deletion	+	+	58080	NA	NA	No	NA
THRIP018e.11	P1	Viremic	Large Deletion	-	-	0	NA	NA	No	NA
THRIP018e.12	P1	Viremic	Large Deletion	+	-	0	NA	NA	No	NA
THRIP018e.14	P1	Viremic	Large Deletion	-	+	451880	NA	NA	Yes	No	chr20	45888339	+	CTSA;SPATA25	Promoter	Multiple	DNA: MER5B	No	No
THRIP018e.18	P1	Viremic	Intact	+	-	0	NA	NA	Yes	No	chr15	76297425	+	ETFA	Intron	Not Same	Non-repeat	No	No
THRIP018e.21	P1	Viremic	Large Deletion	-	-	0	NA	NA	No	NA
THRIP018e.25	P1	Viremic	Large Deletion	-	+	352880	NA	NA	No	NA
THRIP018e.26	P1	Viremic	Large Deletion	-	-	0	NA	NA	Yes	No	chr19	1031244	-	CNN2	Intron	Not Same	Non-repeat	No	No
THRIP018e.31	P1	Viremic	Large Deletion	-	-	0	NA	NA	No	NA
THRIP018e.32	P1	Viremic	Large Deletion	-	+	1601600	NA	NA	Yes	No	chr11	3742924	+	NUP98	Intron	Not Same	Non-repeat	No	No
THRIP018e.34	P1	Viremic	Hypermutated	+	-	0	NA	NA	Yes	No	chr6	32903156	-	Non-genic/pseudogenic	Non-genic/pseudogenic	Non-genic/pseudogenic	Non-repeat	Yes	No
THRIP018e.36	P1	Viremic	Large Deletion	-	+	1012	NA	NA	No	NA
THRIP018e.41	P1	Viremic	Intact	+	+	265320	NA	NA	Yes	No	chr12	133197751	-	CTD-2140B24.4;ZNF268	Intron	Not Same	LINE: L1PA3	No	No
THRIP018e.42	P1	Viremic	Large Deletion	-	-	0	NA	NA	No	NA
THRIP018e.46	P1	Viremic	Large Deletion	-	-	0	NA	NA	Yes	No	chr15	90711254	-	CRTC3-AS1	Intron	Same	LTR: MER74B	No	No
THRIP018e.52	P1	Viremic	Intact	+	-	0	NA	NA	Yes	No	chrY	21033047	+	Non-genic/pseudogenic	Non-genic/pseudogenic	Non-genic/pseudogenic	Non-repeat	Yes	No
THRIP018e.55	P1	Viremic	Large Deletion	+	-	0	NA	NA	Yes	No	chr11	118496343	-	KMT2A	Exon	Not Same	Non-repeat	No	No
THRIP018e.56	P1	Viremic	Intact	+	+	1093840	NA	NA	Yes	No	chr19	9812960	-	FBXL12	Intron	Same	SINE: AluSp	No	No
THRIP018e.58	P1	Viremic	Large Deletion	+	-	0	NA	NA	No	NA
THRIP018e.59	P1	Viremic	Large Deletion	-	-	0	NA	NA	Yes	No	chr2	236722710	-	Non-genic/pseudogenic	Non-genic/pseudogenic	Non-genic/pseudogenic	SINE: AluY	Yes	No
THRIP018e.64	P1	Viremic	Large Deletion	+	-	0	NA	NA	Yes	No	chr9	92236319	+	IARS	Intron	Not Same	LINE: L1MDa	No	No
THRIP018e.68	P1	Viremic	Large Deletion	-	+	201520	NA	NA	No	NA
THRIP018e.69	P1	Viremic	Large Deletion	-	+	150040	NA	NA	No	NA
THRIP018e.77	P1	Viremic	Intact	+	+	9548	NA	NA	Yes	No	chr16	30275413	+	Non-genic/pseudogenic	Non-genic/pseudogenic	Non-genic/pseudogenic	LINE: L1ME4a	Yes	No
THRIP018e.78	P1	Viremic	Large Deletion	-	+	572880	NA	NA	Yes	No	chr12	102160348	+	PARPBP	Intron	Same	Non-repeat	No	No
THRIP018e.79	P1	Viremic	Large Deletion	+	+	7348	NA	NA	No	NA
THRIP018e.81	P1	Viremic	Large Deletion	+	+	92840	NA	NA	No	NA
THRIP018e.83	P1	Viremic	Large Deletion	-	+	174680	NA	NA	Yes	No	chr16	89129459	+	ACSF3	Intron	Same	LINE: L1MEf	No	No
THRIP018e.86	P1	Viremic	Large Deletion	-	-	0	NA	NA	No	NA
PRIP018g.17	P1	Viremic	Intact	+	+	387.2	NA	NA	Yes	Yes	chr16	89764341	+	FANCA	Intron	Not Same	SINE: AluJb	No	No
PRIP018g.55	P1	Viremic	Intact	+	+	9856	NA	NA	Yes	Yes	chr16	89764341	+	FANCA	Intron	Not Same	SINE: AluJb	No	No
THRIP018f.35	P1	Viremic	Hypermutated	+	+	6776	NA	NA	Yes	Yes	chr9	92990678	-	FGD3	Intron	Not Same	LINE: L1MA5A	No	No
THRIP018f.5	P1	Viremic	Large Deletion	-	+	277.2	NA	NA	Yes	No	chr19	46943967	+	ARHGAP35	Intron	Same	Non-repeat	No	No
THRIP018f.7	P1	Viremic	Large Deletion	+	+	42856	NA	NA	No	NA
THRIP018f.8	P1	Viremic	Large Deletion	+	+	5016	NA	NA	Yes	No	chr17	80642429	+	RPTOR	Intron	Same	DNA: Charlie1a	No	No
THRIP018f.9	P1	Viremic	Large Deletion	-	+	4224	NA	NA	Yes	No	chr1	36266138	-	THRAP3	Intron	Not Same	SINE: AluSz	No	No
THRIP018f.13	P1	Viremic	Large Deletion	+	+	14652	NA	NA	Yes	No	chr17	81600413	+	NPLOC4	Exon	Not Same	Non-repeat	No	No
THRIP018f.19	P1	Viremic	Large Deletion	+	-	0	NA	NA	No	NA
THRIP018f.20	P1	Viremic	Large Deletion	-	+	28292	NA	NA	Yes	No	chr17	81591222	+	NPLOC4	Intron	Not Same	SINE: AluSx	No	No
THRIP018f.22	P1	Viremic	Premature Stop Codon	+	+	578600	NA	NA	Yes	No	chr1	116550237	+	CD58	Intron	Not Same	DNA: Tigger1	No	No
THRIP018f.25	P1	Viremic	Large Deletion	+	+	3084400	NA	NA	No	NA
THRIP018f.28	P1	Viremic	Intact	+	+	479.6	NA	NA	Yes	No	chr21	45107401	-	ADARB1	Intron	Not Same	LINE: L1M5	No	No
THRIP018f.30	P1	Viremic	Large Deletion	+	+	18920	NA	NA	Yes	No	chr5	139619426	+	UBE2D2	Intron	Same	Non-repeat	No	No
THRIP018f.31	P1	Viremic	Large Deletion	+	+	36784	NA	NA	Yes	No	chr7	131066667	-	LINC-PINT	Intron	Same	LINE: L2a	No	No
THRIP018f.33	P1	Viremic	Hypermutated	-	+	748	NA	NA	Yes	No	chr17	78761338	+	CYTH1	Intron	Not Same	Non-repeat	No	No
THRIP018f.34	P1	Viremic	Large Deletion	-	+	308	NA	NA	Yes	No	chr17	7876019	+	NAA38	Intron	Not Same	LINE: L1MB7	No	No
THRIP018f.39	P1	Viremic	Large Deletion	-	-	0	NA	NA	No	NA
THRIP018f.42	P1	Viremic	Large Deletion	-	-	0	NA	NA	Yes	No	chr4	30396780	-	Non-genic/pseudogenic	Non-genic/pseudogenic	Non-genic/pseudogenic	SINE: MIRc	Yes	No
THRIP018f.46	P1	Viremic	Large Deletion	-	-	0	NA	NA	No	NA
THRIP018f.47	P1	Viremic	Intact	+	+	2736800	NA	NA	Yes	No	chr5	75074829	-	ANKRD31	Intron	Same	Non-repeat	No	No
THRIP018f.49	P1	Viremic	Intact	+	+	4312000	NA	NA	Yes	No	chr16	15070147	-	RRN3;PDXDC1	Mixed	Multiple	Non-repeat	No	No
THRIP018f.52	P1	Viremic	Large Deletion	-	-	0	NA	NA	Yes	No	chr6	11767738	+	ADTRP	Mixed	Not Same	Non-repeat	No	No
THRIP018f.54	P1	Viremic	Large Deletion	-	-	0	NA	NA	Yes	No	chr11	70312040	-	PPFIA1;AP000487.6	Intron	Multiple	SINE: AluJb	No	No
THRIP018f.55	P1	Viremic	Large Deletion	-	+	330	NA	NA	No	NA
THRIP018f.59	P1	Viremic	Large Deletion	+	-	0	NA	NA	No	NA
THRIP018f.60	P1	Viremic	Large Deletion	+	+	2574000	NA	NA	Yes	No	chr15	49034953	+	SECISBP2L	Intron	Not Same	SINE: AluJo	No	No
THRIP018f.62	P1	Viremic	Large Deletion	-	-	0	NA	NA	Yes	No	chr16	70057808	+	PDXDC2P	Intron	Not Same	Non-repeat	No	No
THRIP018f.65	P1	Viremic	Large Deletion	+	+	26840	NA	NA	No	NA
THRIP018f.66	P1	Viremic	Large Deletion	-	+	378.4	NA	NA	Yes	No	chr12	39333866	+	KIF21A	Intron	Not Same	Non-repeat	No	No
THRIP018f.69	P1	Viremic	Large Deletion	+	+	2112	NA	NA	Yes	No	chr1	797539	+	RP11-206L10.9;RP5-857K21.4	Intron	Multiple	SINE: MIR	No	No
THRIP018f.70	P1	Viremic	Large Deletion	+	-	0	NA	NA	No	NA
THRIP018f.73	P1	Viremic	5' defect	+	+	636240	NA	NA	Yes	No	chr8	144208410	-	MROH1	Intron	Not Same	Non-repeat	No	No
THRIP018f.79	P1	Viremic	Large Deletion	-	-	0	NA	NA	No	NA
THRIP018f.80	P1	Viremic	Intact	+	+	792	NA	NA	No	NA
THRIP018f.83	P1	Viremic	Large Deletion	+	+	483560	NA	NA	Yes	No	chr12	47873953	+	VDR	Intron	Not Same	Non-repeat	No	No
THRIP018f.86	P1	Viremic	Premature Stop Codon	+	-	0	NA	NA	No	NA
THRIP018f.88	P1	Viremic	Large Deletion	+	+	13992	NA	NA	No	NA
PRIP018g.1	P1	Viremic	Large Deletion	+	+	15092	NA	NA	Yes	No	chr20	49180843	+	STAU1	Intron	Not Same	Non-repeat	No	No
PRIP018g.4	P1	Viremic	Large Deletion	+	-	0	NA	NA	No	NA
PRIP018g.6	P1	Viremic	5' defect	+	+	21956	NA	NA	Yes	No	chr16	21653677	-	IGSF6;METTL9	Mixed	Multiple	LTR: MLT1N2	No	No
PRIP018g.8	P1	Viremic	Large Deletion	+	-	0	NA	NA	No	NA
PRIP018g.11	P1	Viremic	Intact	+	+	4620000	NA	NA	Yes	No	chr17	80642508	+	RPTOR	Intron	Same	DNA: Charlie1a	No	No
PRIP018g.12	P1	Viremic	Intact	+	-	0	NA	NA	Yes	No	chr7	5702458	+	RNF216	Intron	Not Same	Non-repeat	No	No
PRIP018g.16	P1	Viremic	Intact	+	+	12760	NA	NA	Yes	No	chr19	52573350	+	ZNF701	Intron	Same	SINE: AluSx1	No	No
PRIP018g.18	P1	Viremic	Large Deletion	+	+	330	NA	NA	No	NA
PRIP018g.19	P1	Viremic	Large Deletion	+	-	0	NA	NA	No	NA
PRIP018g.23	P1	Viremic	Large Deletion	+	+	40788	NA	NA	Yes	No	chr17	77413753	-	SEPT9	Intron	Not Same	Non-repeat	No	No
PRIP018g.26	P1	Viremic	Large Deletion	+	-	0	NA	NA	No	NA
PRIP018g.27	P1	Viremic	Large Deletion	+	+	176	NA	NA	Yes	No	chr16	10275633	+	Non-genic/pseudogenic	Non-genic/pseudogenic	Non-genic/pseudogenic	SINE: AluSp	Yes	No
PRIP018g.29	P1	Viremic	Large Deletion	+	-	0	NA	NA	No	NA
PRIP018g.30	P1	Viremic	Large Deletion	+	+	15928	NA	NA	Yes	No	chr10	101931293	+	C10orf76	Intron	Not Same	SINE: AluSq2	No	No
PRIP018g.32	P1	Viremic	Large Deletion	+	+	4048000	NA	NA	Yes	No	chr6	45451946	-	RUNX2	Intron	Not Same	Non-repeat	No	No
PRIP018g.33	P1	Viremic	Large Deletion	+	+	50644	NA	NA	No	NA
PRIP018g.36	P1	Viremic	Large Deletion	+	+	653840	NA	NA	No	NA
PRIP018g.37	P1	Viremic	Large Deletion	+	+	15400	NA	NA	No	NA
PRIP018g.42	P1	Viremic	Large Deletion	+	-	0	NA	NA	No	NA
PRIP018g.43	P1	Viremic	Large Deletion	+	-	0	NA	NA	Yes	No	chr19	1962922	-	CSNK1G2	Intron	Not Same	LINE: L1MB5	No	No
PRIP018g.44	P1	Viremic	Intact	+	+	671000	NA	NA	Yes	No	chr22	40953447	+	RBX1	Intron	Same	Non-repeat	No	No
PRIP018g.45	P1	Viremic	Large Deletion	+	+	633.6	NA	NA	No	NA
PRIP018g.46	P1	Viremic	Large Deletion	+	+	3784	NA	NA	No	NA
PRIP018g.49	P1	Viremic	Large Deletion	+	+	162.8	NA	NA	No	NA
PRIP018g.50	P1	Viremic	Intact	+	-	0	NA	NA	Yes	No	chr8	116129353	+	LINC00536	Intron	Not Same	Non-repeat	No	No
PRIP018g.52	P1	Viremic	Large Deletion	+	-	0	NA	NA	No	NA
PRIP018g.58	P1	Viremic	Large Deletion	+	+	167.2	NA	NA	Yes	No	chr17	82208352	-	CCDC57	Intron	Same	SINE: AluSg4	No	No
PRIP018g.60	P1	Viremic	Large Deletion	+	-	0	NA	NA	Yes	No	chr4	70832770	+	GRSF1	Intron	Not Same	SINE: AluSx	No	No
PRIP018g.64	P1	Viremic	Large Deletion	-	+	2719200	NA	NA	Yes	No	chr12	121425707	-	RNF34	Intron	Not Same	Non-repeat	No	No
PRIP018g.65	P1	Viremic	Large Deletion	+	+	17072	NA	NA	No	NA
PRIP018g.66	P1	Viremic	Large Deletion	+	+	850080	NA	NA	No	NA
PRIP018g.70	P1	Viremic	Large Deletion	+	-	0	NA	NA	Yes	No	chr9	5939371	+	KIAA2026	Intron	Not Same	Non-repeat	No	No
PRIP018g.71	P1	Viremic	Large Deletion	+	+	545.6	NA	NA	Yes	No	chr11	117239447	+	RNF214	Mixed	Same	Non-repeat	No	No
PRIP018g.72	P1	Viremic	Large Deletion	+	-	0	NA	NA	No	NA
PRIP018g.73	P1	Viremic	Large Deletion	+	-	0	NA	NA	Yes	No	chr2	171343416	-	METTL8	Intron	Same	SINE: AluSp	No	No
PRIP018g.75	P1	Viremic	Large Deletion	+	+	5016000	NA	NA	No	NA
PRIP018g.77	P1	Viremic	Large Deletion	+	-	0	NA	NA	Yes	No	chr22	49834255	-	RP3-522J7.6	Intron	Same	LTR: LTR37B	No	No
PRIP018g.78	P1	Viremic	Large Deletion	+	-	0	NA	NA	Yes	No	chr19	30029692	+	CTC-448F2.4	Exon	Not Same	LINE: L1MB7	No	No
PRIP018g.79	P1	Viremic	Large Deletion	+	-	0	NA	NA	No	NA
PRIP018g.83	P1	Viremic	Large Deletion	+	-	0	NA	NA	No	NA
PRIP018g.87	P1	Viremic	Large Deletion	+	-	0	NA	NA	No	NA
PRIP018h.3	P1	Viremic	Premature Stop Codon	+	-	0	NA	NA	Yes	No	chr12	742449	+	Non-genic/pseudogenic	Non-genic/pseudogenic	Non-genic/pseudogenic	SINE: AluSx1	Yes	No
PRIP018h.6	P1	Viremic	Intact	+	-	0	NA	NA	Yes	No	chr5	127554742	-	PRRC1	Exon	Not Same	Non-repeat	No	No
PRIP018h.7	P1	Viremic	Large Deletion	-	+	23496	NA	NA	No	NA
PRIP018h.8	P1	Viremic	Large Deletion	+	+	3608	NA	NA	No	NA
PRIP018h.9	P1	Viremic	Intact	+	+	535040	NA	NA	Yes	No	chr15	44645081	-	SPG11	Intron	Same	LINE: L1PA15	No	No
PRIP018h.10	P1	Viremic	Intact	+	+	14124	NA	NA	Yes	No	chr8	129545216	+	CCDC26	Intron	Not Same	SINE: AluSx1	No	No
PRIP018h.11	P1	Viremic	Large Deletion	+	-	0	NA	NA	No	NA
PRIP018h.12	P1	Viremic	Large Deletion	+	+	1063040	NA	NA	Yes	No	chr19	4415562	+	CHAF1A	Intron	Same	Non-repeat	No	No
PRIP018h.15	P1	Viremic	Large Deletion	+	-	0	NA	NA	Yes	No	chr7	99636616	+	Non-genic/pseudogenic	Non-genic/pseudogenic	Non-genic/pseudogenic	Non-repeat	Yes	No
PRIP018h.16	P1	Viremic	Intact	+	-	0	NA	NA	Yes	No	chr12	49008940	-	RP11-386G11.5;PRKAG1	Intron	Multiple	LINE: HAL1	No	No
PRIP018h.17	P1	Viremic	Premature Stop Codon	+	-	0	NA	NA	No	NA
PRIP018h.18	P1	Viremic	Premature Stop Codon	+	-	0	NA	NA	Yes	No	chr19	58330715	-	ZSCAN22	Intron	Not Same	SINE: MIRb	No	No
PRIP018h.27	P1	Viremic	Large Deletion	+	+	1496	NA	NA	No	NA
PRIP018h.30	P1	Viremic	Intact	+	-	0	NA	NA	Yes	No	chr10	38951168	+	Non-genic/pseudogenic	Non-genic/pseudogenic	Non-genic/pseudogenic	Non-repeat	Yes	High Signal Region
PRIP018h.34	P1	Viremic	Large Deletion	+	-	0	NA	NA	Yes	No	chr9	137642990	+	RP11-48C7.8;EHMT1	Intron	Same	SINE: AluJr	No	No
PRIP018h.35	P1	Viremic	Large Deletion	+	-	0	NA	NA	No	NA
PRIP018h.36	P1	Viremic	Large Deletion	+	+	35200	NA	NA	Yes	No	chr22	49821811	+	BRD1	Intron	Not Same	Non-repeat	No	No
PRIP018h.37	P1	Viremic	Large Deletion	+	+	444400	NA	NA	Yes	No	chr12	122275237	-	CLIP1	Mixed	Same	Non-repeat	No	No
PRIP018h.40	P1	Viremic	Large Deletion	+	+	370480	NA	NA	No	NA
PRIP018h.43	P1	Viremic	Large Deletion	+	+	8184	NA	NA	Yes	No	chr3	122787307	+	HSPBAP1	Intron	Not Same	Non-repeat	No	High Signal Region
PRIP018h.46	P1	Viremic	Large Deletion	+	-	0	NA	NA	No	NA
PRIP018h.47	P1	Viremic	Large Deletion	-	-	0	NA	NA	Yes	No	chr1	235213099	-	ARID4B	Intron	Same	Non-repeat	No	No
PRIP018h.52	P1	Viremic	Large Deletion	+	+	3168	NA	NA	Yes	No	chr6	106526762	+	AIM1	Intron	Same	SINE: AluSz	No	No
PRIP018h.56	P1	Viremic	Intact	+	-	0	NA	NA	No	NA
PRIP018h.57	P1	Viremic	Large Deletion	+	-	0	NA	NA	No	NA
PRIP018h.59	P1	Viremic	Intact	+	+	1399200	NA	NA	Yes	No	chr19	3559649	-	MFSD12	Intron	Same	SINE: AluSx1	No	No
PRIP018h.62	P1	Viremic	Large Deletion	+	-	0	NA	NA	Yes	No	chr4	138359798	+	LINC00499	Intron	Same	LINE: L1PA5	No	No
PRIP018h.63	P1	Viremic	Large Deletion	+	-	0	NA	NA	No	NA
PRIP018h.67	P1	Viremic	Large Deletion	+	-	0	NA	NA	No	NA
PRIP018h.68	P1	Viremic	Large Deletion	+	-	0	NA	NA	Yes	No	chr11	10881425	+	ZBED5-AS1	Intron	Same	Non-repeat	No	No
PRIP018h.71	P1	Viremic	Intact	+	-	0	NA	NA	Yes	No	chr16	29731479	+	RN7SKP127	Promoter	Not Same	Non-repeat	No	No
PRIP018h.75	P1	Viremic	Large Deletion	+	-	0	NA	NA	No	NA
PRIP018h.76	P1	Viremic	Large Deletion	+	-	0	NA	NA	Yes	No	chr10	102369808	+	GBF1	Intron	Same	Non-repeat	No	No
PRIP018h.80	P1	Viremic	Large Deletion	-	-	0	NA	NA	Yes	No	chr19	1414094	+	DAZAP1	Intron	Same	SINE: AluSx	No	No
PRIP018h.82	P1	Viremic	Large Deletion	-	+	1216600	NA	NA	Yes	No	chr15	64259078	-	CSNK1G1;CTD-2116N17.1	Intron	Same	Non-repeat	No	No
PRIP018h.85	P1	Viremic	Large Deletion	+	+	2917200	NA	NA	No	NA
PRIP018h.88	P1	Viremic	Intact	+	+	840840	NA	NA	Yes	No	chr1	149819575	+	Non-genic/pseudogenic	Non-genic/pseudogenic	Non-genic/pseudogenic	SINE: AluSg	Yes	No
THRIP012aGS.10	P1	1yr ART	Premature Stop Codon	+	-	0	NA	NA	Yes	Yes	chr19	15282433	+	BRD4	Intron	Not Same	Non-repeat	No	No
THRIP012e.2	P1	1yr ART	Large Deletion	-	-	0	NA	NA	Yes	No	chr17	64151848	+	TEX2	Intron	Not Same	Non-repeat	No	No
THRIP012e.11	P1	1yr ART	Large Deletion	+	+	101420	NA	NA	Yes	No	chr16	88597437	-	ZC3H18	Intron	Not Same	Non-repeat	No	No
THRIP012e.26	P1	1yr ART	Large Deletion	-	-	0	NA	NA	No	NA
THRIP012e.28	P1	1yr ART	Large Deletion	-	-	0	NA	NA	No	NA
THRIP012e.34	P1	1yr ART	Large Deletion	+	+	103180	NA	NA	No	NA
THRIP012e.42	P1	1yr ART	Large Deletion	-	-	0	NA	NA	Yes	No	chr5	141609742	+	DIAPH1	Intron	Not Same	Non-repeat	No	No
THRIP012e.46	P1	1yr ART	Large Deletion	-	-	0	NA	NA	No	NA
THRIP012e.56	P1	1yr ART	Large Deletion	-	-	0	NA	NA	Yes	No	chr17	3821536	-	NCBP3	Intron	Same	SINE: AluSx1	No	No
THRIP012e.73	P1	1yr ART	Large Deletion	+	-	0	NA	NA	Yes	No	chr6	32029548	+	C4B	Intron	Same	Non-repeat	No	No
THRIP012e.80	P1	1yr ART	Premature Stop Codon	+	-	0	NA	NA	No	NA
THRIP012e.84	P1	1yr ART	Large Deletion	-	-	0	NA	NA	No	NA
THRIP012e.86	P1	1yr ART	Hypermutated	-	-	0	NA	NA	No	NA
THRIP012fGS.1	P1	1yr ART	Large Deletion	+	+	19404	NA	NA	No	NA
THRIP012fGS.3	P1	1yr ART	Large Deletion	+	+	616	NA	NA	No	NA
THRIP012fGS.6	P1	1yr ART	Large Deletion	-	-	0	NA	NA	Yes	No	chr2	69589853	+	AAK1	Intron	Not Same	Non-repeat	No	No
THRIP012fGS.7	P1	1yr ART	Large Deletion	-	-	0	NA	NA	No	NA
THRIP012fGS.12	P1	1yr ART	Intact	+	-	0	NA	NA	No	NA
THRIP012fGS.13	P1	1yr ART	Large Deletion	-	-	0	NA	NA	No	NA
THRIP012fGS.14	P1	1yr ART	Hypermutated	-	-	0	NA	NA	No	NA
THRIP012fGS.17	P1	1yr ART	Premature Stop Codon	-	-	0	NA	NA	Yes	No	chr5	139430437	-	DNAJC18	Intron	Same	SINE: MIR	No	No
THRIP012fGS.18	P1	1yr ART	Hypermutated	+	-	0	NA	NA	Yes	No	chr20	6615289	-	Non-genic/pseudogenic	Non-genic/pseudogenic	Non-genic/pseudogenic	SINE: MIRc	Yes	No
THRIP012fGS.21	P1	1yr ART	Hypermutated	-	-	0	NA	NA	No	NA
THRIP012fGS.28	P1	1yr ART	Large Deletion	+	-	0	NA	NA	No	NA
THRIP012fGS.29	P1	1yr ART	Large Deletion	-	-	0	NA	NA	No	NA
THRIP012fGS.34	P1	1yr ART	Large Deletion	-	-	0	NA	NA	No	NA
THRIP012fGS.36	P1	1yr ART	Large Deletion	+	-	0	NA	NA	No	NA
THRIP012fGS.39	P1	1yr ART	Large Deletion	+	+	616	NA	NA	No	NA
THRIP012fGS.41	P1	1yr ART	Large Deletion	-	-	0	NA	NA	No	NA
THRIP012fGS.42	P1	1yr ART	Large Deletion	+	-	0	NA	NA	Yes	No	chr3	91214713	+	Non-genic/pseudogenic	Non-genic/pseudogenic	Non-genic/pseudogenic	Satellite: ALR/Alpha	Yes	High Signal Region
THRIP012fGS.46	P1	1yr ART	Large Deletion	-	+	2288	NA	NA	No	NA
THRIP012fGS.47	P1	1yr ART	Large Deletion	-	-	0	NA	NA	Yes	No	chrX	15187280	+	Non-genic/pseudogenic	Non-genic/pseudogenic	Non-genic/pseudogenic	LINE: L1MC5a	Yes	No
THRIP012fGS.48	P1	1yr ART	Intact	-	-	0	NA	NA	Yes	No	chr16	28832099	-	ATXN2L;RP11-24N18.1	Intron	Multiple	DNA: MER102b	No	No
THRIP012fGS.50	P1	1yr ART	Large Deletion	-	-	0	NA	NA	Yes	No	chr5	61013409	+	NDUFAF2	Intron	Same	Non-repeat	No	No
THRIP012fGS.51	P1	1yr ART	Large Deletion	+	-	0	NA	NA	Yes	No	chr3	161242067	+	NMD3	Intron	Same	Non-repeat	No	No
THRIP012fGS.52	P1	1yr ART	Large Deletion	+	+	34496	NA	NA	No	NA
THRIP012fGS.53	P1	1yr ART	Large Deletion	-	-	0	NA	NA	Yes	No	chr13	77001407	-	CLN5;FBXL3;RP11-226E21.4	Mixed	Multiple	Non-repeat	No	No
THRIP012fGS.56	P1	1yr ART	Large Deletion	+	+	440	NA	NA	Yes	No	chr1	143203381	+	Non-genic/pseudogenic	Non-genic/pseudogenic	Non-genic/pseudogenic	Non-repeat	Yes	High Signal Region
THRIP012fGS.57	P1	1yr ART	Large Deletion	-	-	0	NA	NA	Yes	No	chr18	58711731	+	MALT1;RP11-126O1.4	Intron	Multiple	Non-repeat	No	No
THRIP012fGS.59	P1	1yr ART	Large Deletion	+	+	90640	NA	NA	No	NA
THRIP012fGS.64	P1	1yr ART	Large Deletion	-	+	1584	NA	NA	Yes	No	chr11	66209481	-	PACS1	Intron	Not Same	Non-repeat	No	No
THRIP012fGS.67	P1	1yr ART	Large Deletion	+	-	0	NA	NA	No	NA
THRIP012fGS.73	P1	1yr ART	Large Deletion	-	-	0	NA	NA	Yes	No	chr21	36348037	-	MORC3	Mixed	Not Same	Non-repeat	No	No
THRIP012fGS.75	P1	1yr ART	Large Deletion	-	+	89760	NA	NA	Yes	No	chr7	7252223	-	Non-genic/pseudogenic	Non-genic/pseudogenic	Non-genic/pseudogenic	Non-repeat	Yes	No
THRIP012fGS.76	P1	1yr ART	Large Deletion	-	-	0	NA	NA	Yes	No	chr16	22027651	-	C16orf52	Intron	Not Same	Non-repeat	No	No
THRIP012fGS.77	P1	1yr ART	Large Deletion	-	-	0	NA	NA	No	NA
THRIP012fGS.78	P1	1yr ART	Large Deletion	+	-	0	NA	NA	No	NA
THRIP012fGS.81	P1	1yr ART	Hypermutated	-	+	413.6	NA	NA	Yes	No	chr3	14961015	+	NR2C2	Intron	Same	Non-repeat	No	No
THRIP012fGS.82	P1	1yr ART	Large Deletion	-	+	2068	NA	NA	Yes	No	chr17	6616058	-	KIAA0753	Intron	Same	Non-repeat	No	No
THRIP012fGS.85	P1	1yr ART	Large Deletion	-	-	0	NA	NA	Yes	No	chr8	22500617	-	PPP3CC	Intron	Not Same	Non-repeat	No	No
THRIP012gGS.1	P1	1yr ART	Large Deletion	+	+	11264	NA	NA	No	NA
THRIP012gGS.3	P1	1yr ART	Large Deletion	-	-	0	NA	NA	No	NA
THRIP012gGS.6	P1	1yr ART	Large Deletion	+	+	190960	NA	NA	No	NA
THRIP012gGS.12	P1	1yr ART	Large Deletion	-	-	0	NA	NA	Yes	No	chr17	47985960	-	RP11-6N17.10	Intron	Same	Non-repeat	No	No
THRIP012gGS.14	P1	1yr ART	Large Deletion	-	-	0	NA	NA	No	NA
THRIP012gGS.15	P1	1yr ART	Large Deletion	+	+	176880	NA	NA	No	NA
THRIP012gGS.18	P1	1yr ART	Intact	+	-	0	NA	NA	Yes	No	chr4	77780814	+	CNOT6L	Intron	Not Same	Non-repeat	No	No
THRIP012gGS.19	P1	1yr ART	Hypermutated	-	-	0	NA	NA	No	NA
THRIP012gGS.23	P1	1yr ART	Large Deletion	-	-	0	NA	NA	No	NA
THRIP012gGS.28	P1	1yr ART	Hypermutated	-	-	0	NA	NA	No	NA
THRIP012gGS.30	P1	1yr ART	Large Deletion	-	+	924	NA	NA	No	NA
THRIP012gGS.32	P1	1yr ART	Large Deletion	-	-	0	NA	NA	No	NA
THRIP012gGS.33	P1	1yr ART	Large Deletion	-	-	0	NA	NA	Yes	Yes	chr1	150761959	+	CTSS	Intron	Not Same	LINE: L1MA7	No	No
THRIP012gGS.34	P1	1yr ART	Large Deletion	+	+	341440	NA	NA	No	NA
THRIP012gGS.35	P1	1yr ART	Hypermutated	+	-	0	NA	NA	No	NA
THRIP012gGS.38	P1	1yr ART	Large Deletion	+	+	7304	NA	NA	No	NA
THRIP012gGS.39	P1	1yr ART	Large Deletion	-	+	338.8	NA	NA	No	NA
THRIP012gGS.40	P1	1yr ART	Large Deletion	-	-	0	NA	NA	No	NA
THRIP012gGS.41	P1	1yr ART	Large Deletion	-	-	0	NA	NA	Yes	No	chr7	62186945	+	Non-genic/pseudogenic	Non-genic/pseudogenic	Non-genic/pseudogenic	Satellite: ALR/Alpha	Yes	No
THRIP012gGS.43	P1	1yr ART	Large Deletion	-	+	93280	NA	NA	Yes	No	chr7	67081106	-	TYW1	Intron	Not Same	LINE: L1MA5	No	No
THRIP012gGS.44	P1	1yr ART	Large Deletion	+	+	1452	NA	NA	No	NA
THRIP012gGS.45	P1	1yr ART	Large Deletion	+	+	3564	NA	NA	No	NA
THRIP012gGS.49	P1	1yr ART	Large Deletion	-	-	0	NA	NA	Yes	No	chr22	42147199	+	Non-genic/pseudogenic	Non-genic/pseudogenic	Non-genic/pseudogenic	LINE: L1M1	Yes	No
THRIP012gGS.50	P1	1yr ART	Large Deletion	+	+	3740	NA	NA	No	NA
THRIP012gGS.53	P1	1yr ART	Large Deletion	-	-	0	NA	NA	No	NA
THRIP012gGS.54	P1	1yr ART	Large Deletion	-	-	0	NA	NA	Yes	No	chr22	18139134	+	TUBA8	Intron	Same	LINE: L1PB4	No	No
THRIP012gGS.57	P1	1yr ART	Large Deletion	-	-	0	NA	NA	Yes	Yes	chr1	150761959	+	CTSS	Intron	Not Same	LINE: L1MA7	No	No
THRIP012gGS.66	P1	1yr ART	Large Deletion	-	-	0	NA	NA	Yes	No	chr6	32860442	-	Non-genic/pseudogenic	Non-genic/pseudogenic	Non-genic/pseudogenic	Non-repeat	Yes	No
THRIP012gGS.67	P1	1yr ART	Large Deletion	-	-	0	NA	NA	Yes	No	chr9	127956323	+	FAM102A	Intron	Not Same	LINE: L1MB7	No	No
THRIP012gGS.72	P1	1yr ART	Large Deletion	-	-	0	NA	NA	No	NA
THRIP012gGS.76	P1	1yr ART	Large Deletion	-	+	4752	NA	NA	No	NA
THRIP012gGS.79	P1	1yr ART	Hypermutated	-	+	89320	NA	NA	No	NA
THRIP012e.55	P1	1yr ART	Intact	+	-	0	NA	NA	Yes	Yes	chr16	89764341	+	FANCA	Intron	Not Same	SINE: AluJb	No	No
THRIP012gGS.87	P1	1yr ART	Hypermutated	+	+	89320	NA	NA	Yes	No	chr20	1145160	-	PSMF1	Intron	Not Same	SINE: AluSx1	No	No
THRIP012fGS.54	P1	1yr ART	Hypermutated	+	-	0	NA	NA	Yes	Yes	chr9	92990678	-	FGD3	Intron	Not Same	LINE: L1MA5A	No	No
THRIP012hGS.6	P1	1yr ART	Intact	+	-	0	NA	NA	Yes	No	chr11	66104827	+	PACS1	Intron	Same	LINE: L2a	No	No
THRIP012hGS.7	P1	1yr ART	Large Deletion	-	+	106040	NA	NA	Yes	No	chr3	153248785	-	Non-genic/pseudogenic	Non-genic/pseudogenic	Non-genic/pseudogenic	LINE: L1PA10	Yes	No
THRIP012hGS.9	P1	1yr ART	Large Deletion	+	+	528	NA	NA	Yes	No	chr4	85985081	-	ARHGAP24	Intron	Not Same	SINE: AluSx1	No	No
THRIP012hGS.10	P1	1yr ART	Large Deletion	-	+	5588	NA	NA	Yes	No	chr8	38354570	+	WHSC1L1	Intron	Not Same	LINE: L1MC4	No	No
THRIP012hGS.11	P1	1yr ART	Large Deletion	+	+	50072	NA	NA	Yes	No	chr13	72838365	+	PIBF1	Intron	Same	LINE: L2c	No	No
THRIP012hGS.16	P1	1yr ART	Large Deletion	+	-	0	NA	NA	Yes	No	chr1	45929097	-	MAST2	Intron	Not Same	LINE: L1MC5	No	No
THRIP012hGS.17	P1	1yr ART	Large Deletion	+	+	98560	NA	NA	Yes	No	chr10	96888752	-	LCOR	Intron	Not Same	LINE: L1ME1	No	No
THRIP012hGS.25	P1	1yr ART	Large Deletion	-	-	0	NA	NA	No	NA
THRIP012hGS.29	P1	1yr ART	Large Deletion	-	-	0	NA	NA	No	NA
THRIP012hGS.31	P1	1yr ART	Large Deletion	-	+	1848	NA	NA	Yes	No	chrY	12741225	+	USP9Y	Intron	Same	Non-repeat	No	No
THRIP012hGS.32	P1	1yr ART	Large Deletion	+	+	404.8	NA	NA	Yes	No	chr1	226658186	+	ITPKB;ITPKB-IT1	Intron	Not Same	Non-repeat	No	No
THRIP012hGS.35	P1	1yr ART	Large Deletion	+	-	0	NA	NA	No	NA
THRIP012hGS.38	P1	1yr ART	Large Deletion	+	+	30712	NA	NA	Yes	No	chr12	770349	-	WNK1	Intron	Not Same	Non-repeat	No	No
THRIP012hGS.39	P1	1yr ART	Premature Stop Codon	+	+	137280	NA	NA	No	NA
THRIP012hGS.45	P1	1yr ART	Large Deletion	-	-	0	NA	NA	Yes	No	chr5	43290124	+	HMGCS1;CTD-2636A23.2	Mixed	Multiple	Non-repeat	No	No
THRIP012hGS.46	P1	1yr ART	Large Deletion	+	-	0	NA	NA	Yes	No	chr12	132001902	+	EP400	Intron	Same	LTR: LTR13	No	No
THRIP012hGS.48	P1	1yr ART	Large Deletion	-	+	14696	NA	NA	No	NA
THRIP012hGS.49	P1	1yr ART	Large Deletion	-	-	0	NA	NA	Yes	No	chr1	234470931	+	TARBP1	Intron	Not Same	Non-repeat	No	No
THRIP012hGS.50	P1	1yr ART	Large Deletion	+	-	0	NA	NA	No	NA
THRIP012hGS.51	P1	1yr ART	5' defect	-	+	6116	NA	NA	Yes	No	chr17	2225553	+	SMG6	Intron	Not Same	LINE: L1ME1	No	No
THRIP012hGS.52	P1	1yr ART	Hypermutated	-	+	14344	NA	NA	No	NA
THRIP012hGS.53	P1	1yr ART	Hypermutated	-	-	0	NA	NA	Yes	No	chr8	115210057	-	Non-genic/pseudogenic	Non-genic/pseudogenic	Non-genic/pseudogenic	LTR: MLT2B2	Yes	No
THRIP012hGS.55	P1	1yr ART	Large Deletion	-	-	0	NA	NA	Yes	No	chr8	130061166	-	ASAP1	Intron	Same	Non-repeat	No	No
THRIP012hGS.56	P1	1yr ART	Large Deletion	-	-	0	NA	NA	Yes	No	chr21	42168984	+	Non-genic/pseudogenic	Non-genic/pseudogenic	Non-genic/pseudogenic	LINE: L1ME2z	Yes	No
THRIP012hGS.58	P1	1yr ART	Large Deletion	-	+	3960	NA	NA	Yes	No	chr8	124334205	+	TMEM65	Intron	Not Same	LINE: L1MEf	No	No
THRIP012hGS.59	P1	1yr ART	Large Deletion	-	+	215.6	NA	NA	Yes	No	chr17	80741950	+	RPTOR	Intron	Same	LINE: L2	No	No
THRIP012hGS.60	P1	1yr ART	Large Deletion	+	+	547800	NA	NA	No	NA
THRIP012hGS.62	P1	1yr ART	Large Deletion	+	+	8800	NA	NA	Yes	No	chr8	143961317	+	PLEC	Intron	Not Same	SINE: AluSg	No	No
THRIP012hGS.63	P1	1yr ART	Large Deletion	-	-	0	NA	NA	No	NA
THRIP012hGS.67	P1	1yr ART	Large Deletion	+	-	0	NA	NA	Yes	No	chr19	1184013	-	STK11	Intron	Not Same	Non-repeat	No	No
THRIP012hGS.68	P1	1yr ART	Large Deletion	+	-	0	NA	NA	Yes	No	chr2	119793519	-	PTPN4	Intron	Not Same	LTR: MER11C	No	No
THRIP012hGS.69	P1	1yr ART	Large Deletion	+	+	9592	NA	NA	No	NA
THRIP012hGS.75	P1	1yr ART	Large Deletion	+	-	0	NA	NA	No	NA
THRIP012hGS.79	P1	1yr ART	Large Deletion	-	+	3036	NA	NA	Yes	No	chr15	76988114	-	Non-genic/pseudogenic	Non-genic/pseudogenic	Non-genic/pseudogenic	SINE: MIR3	Yes	No
THRIP012hGS.81	P1	1yr ART	Large Deletion	-	-	0	NA	NA	No	NA
THRIP012hGS.85	P1	1yr ART	Large Deletion	+	+	170720	NA	NA	Yes	No	chr17	80720833	-	RPTOR	Intron	Not Same	DNA: MER5A	No	No
THRIP012hGS.86	P1	1yr ART	5' defect	-	-	0	NA	NA	No	NA
THRIP012hGS.87	P1	1yr ART	Large Deletion	+	+	3784	NA	NA	Yes	No	chr19	16353730	+	CTD-2013N17.7	Promoter	Not Same	SINE: AluSg4	No	No
THRIP012aGS.11	P1	1yr ART	Large Deletion	-	+	5500	NA	NA	Yes	No	chr3	196473480	+	CTD-2002J20.1;RNF168	Intron	Multiple	Non-repeat	No	No
THRIP012aGS.12	P1	1yr ART	Large Deletion	+	+	611160	NA	NA	No	NA
THRIP012aGS.13	P1	1yr ART	Large Deletion	+	+	871640	NA	NA	No	NA
THRIP012aGS.26	P1	1yr ART	Large Deletion	+	-	0	NA	NA	No	NA
THRIP012aGS.27	P1	1yr ART	Large Deletion	-	-	0	NA	NA	Yes	No	chr17	39283202	-	FBXL20	Intron	Same	Non-repeat	No	No
THRIP012aGS.38	P1	1yr ART	Large Deletion	+	+	7084	NA	NA	No	NA
THRIP012aGS.42	P1	1yr ART	Large Deletion	-	+	352	NA	NA	Yes	No	chr16	3532665	-	CLUAP1	Intron	Not Same	SINE: AluSx3	No	No
THRIP012aGS.47	P1	1yr ART	Large Deletion	-	-	0	NA	NA	Yes	No	chr14	102727150	-	RCOR1	Exon	Not Same	Non-repeat	No	No
THRIP012aGS.64	P1	1yr ART	Large Deletion	-	+	1716	NA	NA	Yes	No	chr22	49876279	-	ZBED4	Intron	Not Same	LINE: L1MEc	No	No
THRIP012aGS.65	P1	1yr ART	Large Deletion	-	+	286	NA	NA	No	NA
THRIP012aGS.78	P1	1yr ART	Large Deletion	-	+	16500	NA	NA	No	NA
THRIP012aGS.79	P1	1yr ART	Large Deletion	-	-	0	NA	NA	No	NA
THRIP012aGS.81	P1	1yr ART	Large Deletion	-	-	0	NA	NA	No	NA
THRIP012bGS.10	P1	1yr ART	Large Deletion	+	-	0	NA	NA	Yes	No	chr14	102790209	+	TRAF3	Intron	Same	LINE: L1MB5	No	No
THRIP012bGS.18	P1	1yr ART	Large Deletion	-	-	0	NA	NA	Yes	No	chr17	8215472	-	Non-genic/pseudogenic	Non-genic/pseudogenic	Non-genic/pseudogenic	SINE: AluSx1	Yes	No
THRIP012bGS.22	P1	1yr ART	Large Deletion	+	+	880	NA	NA	Yes	No	chr1	108638931	-	FAM102B	Mixed	Not Same	Non-repeat	No	No
THRIP012bGS.28	P1	1yr ART	Large Deletion	-	-	0	NA	NA	Yes	No	chr6	36920036	-	C6orf89	Intron	Not Same	SINE: MIR3	No	No
THRIP012bGS.38	P1	1yr ART	Large Deletion	+	-	0	NA	NA	No	NA
THRIP012bGS.41	P1	1yr ART	Large Deletion	+	+	2415600	NA	NA	Yes	No	chr12	55649306	+	RP11-644F5.16	Intron	Not Same	Non-repeat	No	No
THRIP012bGS.42	P1	1yr ART	Large Deletion	-	-	0	NA	NA	No	NA
THRIP012bGS.47	P1	1yr ART	Large Deletion	+	+	202.4	NA	NA	Yes	No	chr6	26134410	-	HIST1H2AC	Intron	Not Same	LINE: L1M5	No	No
THRIP012bGS.51	P1	1yr ART	Hypermutated	-	-	0	NA	NA	Yes	No	chr21	25470531	+	Non-genic/pseudogenic	Non-genic/pseudogenic	Non-genic/pseudogenic	Non-repeat	Yes	No
THRIP012bGS.53	P1	1yr ART	Large Deletion	-	+	245080	NA	NA	Yes	No	chr1	155483552	-	ASH1L	Intron	Same	Non-repeat	No	No
THRIP012bGS.55	P1	1yr ART	Large Deletion	+	+	220	NA	NA	Yes	No	chr3	10268272	-	TATDN2;RP11-438J1.1	Intron	Not Same	Non-repeat	No	No
THRIP012bGS.58	P1	1yr ART	Large Deletion	-	-	0	NA	NA	Yes	No	chr16	3739626	-	CREBBP	Mixed	Same	Non-repeat	No	No
THRIP012bGS.62	P1	1yr ART	Large Deletion	-	+	5940	NA	NA	Yes	No	chr17	78006424	-	RP11-637C24.5;TNRC6C	Intron	Not Same	Non-repeat	No	No
THRIP012bGS.66	P1	1yr ART	Large Deletion	-	+	32780	NA	NA	No	NA
THRIP012bGS.75	P1	1yr ART	Hypermutated	+	-	0	NA	NA	Yes	No	chr9	42196	-	WASH1	Intron	Same	LINE: L1PA10	No	No
THRIP012bGS.77	P1	1yr ART	Large Deletion	+	+	71588	NA	NA	No	NA
THRIP012bGS.85	P1	1yr ART	Large Deletion	+	-	0	NA	NA	Yes	No	chr10	102773033	-	WBP1L	Intron	Not Same	Non-repeat	No	No
THRIP012gGS.86	P1	1yr ART	Premature Stop Codon	+	-	0	NA	NA	Yes	Yes	chr3	183380392	+	MCF2L2	Intron	Not Same	DNA: MER119	No	No
THRIP012aGS.5	P1	1yr ART	Premature Stop Codon	+	-	0	NA	NA	Yes	Yes	chr3	183380392	+	MCF2L2	Intron	Not Same	DNA: MER119	No	No
THRIP017cGS.75	P1	9yr ART	Large Deletion	-	-	0	NA	NA	Yes	Yes	chr6	33284814	+	B3GALT4;WDR46	Mixed	Multiple	DNA: Cheshire	No	No
PRIP020g.39	P1	9yr ART	Large Deletion	-	-	0	NA	NA	Yes	Yes	chr6	33284814	+	B3GALT4;WDR46	Mixed	Multiple	DNA: Cheshire	No	No
PRIP020g.44	P1	9yr ART	Large Deletion	-	+	4708	NA	NA	Yes	Yes	chr6	33284814	+	B3GALT4;WDR46	Mixed	Multiple	DNA: Cheshire	No	No
PRIP020a.8	P1	9yr ART	Premature Stop Codon	+	-	0	NA	NA	Yes	Yes	chr19	15282433	+	BRD4	Intron	Not Same	Non-repeat	No	No
PRIP020g.32	P1	9yr ART	Premature Stop Codon	+	-	0	NA	NA	Yes	Yes	chr19	15282433	+	BRD4	Intron	Not Same	Non-repeat	No	No
THRIP017cGS.1	P1	9yr ART	Large Deletion	+	+	7700	NA	NA	Yes	No	chr2	172457669	+	ITGA6	Intron	Same	Non-repeat	No	No
THRIP017cGS.2	P1	9yr ART	Large Deletion	+	-	0	NA	NA	No	NA
THRIP017cGS.3	P1	9yr ART	Large Deletion	+	+	2904	NA	NA	No	NA
THRIP017cGS.4	P1	9yr ART	Large Deletion	-	+	2464	NA	NA	No	NA
THRIP017cGS.5	P1	9yr ART	Intact	+	+	1144	NA	NA	Yes	No	chr1	155714253	+	DAP3	Intron	Same	SINE: FLAM_A	No	No
THRIP017cGS.6	P1	9yr ART	Large Deletion	-	-	0	NA	NA	Yes	No	chrY	21224438	-	Non-genic/pseudogenic	Non-genic/pseudogenic	Non-genic/pseudogenic	LINE: L1M1	Yes	No
THRIP017cGS.10	P1	9yr ART	Large Deletion	-	-	0	NA	NA	No	NA
THRIP017cGS.14	P1	9yr ART	Large Deletion	+	+	7084	NA	NA	Yes	No	chr12	56290640	+	CS;RP11-977G19.10	Intron	Not Same	Non-repeat	No	No
THRIP017cGS.18	P1	9yr ART	Intact	+	-	0	NA	NA	Yes	No	chr2	12460151	-	MIR3681HG	Intron	Not Same	LINE: L1MC3	No	No
THRIP017cGS.24	P1	9yr ART	Large Deletion	-	+	5192	NA	NA	Yes	No	chr7	44625999	-	OGDH	Intron	Not Same	Non-repeat	No	No
THRIP017cGS.25	P1	9yr ART	Large Deletion	+	-	0	NA	NA	No	NA
THRIP017cGS.26	P1	9yr ART	Large Deletion	+	-	0	NA	NA	No	NA
THRIP017cGS.27	P1	9yr ART	Large Deletion	-	-	0	NA	NA	No	NA
THRIP017cGS.31	P1	9yr ART	Large Deletion	+	+	66440	NA	NA	No	NA
THRIP017cGS.33	P1	9yr ART	Large Deletion	+	-	0	NA	NA	No	NA
THRIP017cGS.34	P1	9yr ART	Large Deletion	-	-	0	NA	NA	No	NA
THRIP017cGS.35	P1	9yr ART	Large Deletion	+	+	6292	NA	NA	No	NA
THRIP017cGS.36	P1	9yr ART	Large Deletion	-	+	25740	NA	NA	No	NA
THRIP017cGS.39	P1	9yr ART	Large Deletion	+	-	0	NA	NA	No	NA
THRIP017cGS.40	P1	9yr ART	Large Deletion	+	+	91960	NA	NA	No	NA
THRIP017cGS.41	P1	9yr ART	Large Deletion	-	-	0	NA	NA	Yes	No	chr16	15952227	-	ABCC1	Intron	Not Same	SINE: MIR	No	No
THRIP017cGS.42	P1	9yr ART	Large Deletion	-	-	0	NA	NA	Yes	No	chr16	84567981	-	COTL1	Mixed	Same	Non-repeat	No	No
THRIP017cGS.43	P1	9yr ART	Large Deletion	-	-	0	NA	NA	Yes	No	chr17	28581202	+	SPAG5;RP11-192H23.4	Intron	Not Same	DNA: MER58A	No	No
THRIP017cGS.44	P1	9yr ART	Large Deletion	-	+	4620	NA	NA	No	NA
THRIP017cGS.47	P1	9yr ART	Large Deletion	+	+	20328	NA	NA	No	NA
THRIP017cGS.50	P1	9yr ART	Large Deletion	+	+	2684	NA	NA	No	NA
THRIP017cGS.51	P1	9yr ART	Large Deletion	+	-	0	NA	NA	No	NA
THRIP017cGS.52	P1	9yr ART	Large Deletion	-	+	6468	NA	NA	No	NA
THRIP017cGS.53	P1	9yr ART	Large Deletion	+	-	0	NA	NA	Yes	No	chr19	1420044	-	DAZAP1	Intron	Not Same	Non-repeat	No	No
THRIP017cGS.56	P1	9yr ART	Large Deletion	+	-	0	NA	NA	Yes	No	chr14	16943802	-	Non-genic/pseudogenic	Non-genic/pseudogenic	Non-genic/pseudogenic	Satellite: ALR/Alpha	Yes	High Signal Region
THRIP017cGS.57	P1	9yr ART	Intact	+	-	0	NA	NA	Yes	No	chr19	10639326	+	SLC44A2	Intron	Same	Non-repeat	No	No
THRIP017cGS.61	P1	9yr ART	Large Deletion	-	-	0	NA	NA	Yes	No	chr2	85699983	-	Non-genic/pseudogenic	Non-genic/pseudogenic	Non-genic/pseudogenic	Non-repeat	Yes	No
THRIP017cGS.62	P1	9yr ART	Large Deletion	-	-	0	NA	NA	No	NA
THRIP017cGS.64	P1	9yr ART	Large Deletion	+	+	150480	NA	NA	No	NA
THRIP017cGS.65	P1	9yr ART	Large Deletion	+	+	5236	NA	NA	Yes	No	chr7	87859042	+	SLC25A40	Intron	Not Same	Non-repeat	No	No
THRIP017cGS.66	P1	9yr ART	Large Deletion	-	-	0	NA	NA	Yes	No	chr19	41865591	-	RPS19	Intron	Not Same	Non-repeat	No	No
THRIP017cGS.69	P1	9yr ART	Large Deletion	+	+	5148	NA	NA	No	NA
THRIP017cGS.71	P1	9yr ART	Large Deletion	-	-	0	NA	NA	No	NA
THRIP017cGS.73	P1	9yr ART	Large Deletion	-	-	0	NA	NA	Yes	No	chr6	34292918	+	NUDT3;RPS10-NUDT3	Intron	Not Same	Non-repeat	No	No
THRIP017cGS.74	P1	9yr ART	Large Deletion	+	+	33000	NA	NA	Yes	No	chr19	10146755	-	DNMT1	Intron	Same	Non-repeat	No	No
THRIP017cGS.76	P1	9yr ART	Hypermutated	-	-	0	NA	NA	Yes	No	chr19	1639450	+	TCF3	Intron	Not Same	Non-repeat	No	No
THRIP017cGS.78	P1	9yr ART	Large Deletion	-	+	8096	NA	NA	No	NA
THRIP017cGS.79	P1	9yr ART	Large Deletion	+	+	128040	NA	NA	No	NA
THRIP017cGS.81	P1	9yr ART	Large Deletion	+	+	212960	NA	NA	Yes	No	chr17	77961356	-	TNRC6C	Intron	Not Same	SINE: AluSq2	No	No
THRIP017cGS.82	P1	9yr ART	Large Deletion	-	+	37972	NA	NA	No	NA
THRIP017cGS.83	P1	9yr ART	Large Deletion	+	-	0	NA	NA	No	NA
THRIP017cGS.84	P1	9yr ART	Large Deletion	-	-	0	NA	NA	No	NA
THRIP017cGS.85	P1	9yr ART	Large Deletion	+	+	2640	NA	NA	No	NA
THRIP017cGS.86	P1	9yr ART	Large Deletion	-	-	0	NA	NA	No	NA
THRIP017cGS.87	P1	9yr ART	Large Deletion	-	-	0	NA	NA	No	NA
PRIP020a.1	P1	9yr ART	Large Deletion	-	-	0	NA	NA	No	NA
PRIP020a.3	P1	9yr ART	Large Deletion	-	-	0	NA	NA	No	NA
PRIP020a.4	P1	9yr ART	Large Deletion	+	-	0	NA	NA	No	NA
PRIP020a.5	P1	9yr ART	Large Deletion	+	-	0	NA	NA	No	NA
PRIP020a.6	P1	9yr ART	Large Deletion	+	+	1144	NA	NA	No	NA
PRIP020a.7	P1	9yr ART	Large Deletion	+	-	0	NA	NA	No	NA
PRIP020a.9	P1	9yr ART	Large Deletion	-	+	119680	NA	NA	Yes	No	chr12	6359628	+	SCNN1A	Intron	Not Same	LTR: MSTB	No	No
PRIP020a.10	P1	9yr ART	Large Deletion	-	-	0	NA	NA	No	NA
PRIP020a.12	P1	9yr ART	Large Deletion	+	+	968	NA	NA	No	NA
PRIP020a.13	P1	9yr ART	Large Deletion	-	-	0	NA	NA	No	NA
PRIP020a.15	P1	9yr ART	Large Deletion	+	+	8492	NA	NA	No	NA
PRIP020a.17	P1	9yr ART	Large Deletion	+	-	0	NA	NA	Yes	No	chr5	49657002	+	Non-genic/pseudogenic	Non-genic/pseudogenic	Non-genic/pseudogenic	Simple/Microsatellite: (TCCAT)n	Yes	High Signal Region
PRIP020a.18	P1	9yr ART	Large Deletion	-	+	616	NA	NA	No	NA
PRIP020a.19	P1	9yr ART	Large Deletion	+	-	0	NA	NA	No	NA
PRIP020a.20	P1	9yr ART	Intact	+	-	0	NA	NA	No	NA
PRIP020a.21	P1	9yr ART	Large Deletion	-	-	0	NA	NA	No	NA
PRIP020a.23	P1	9yr ART	Large Deletion	-	-	0	NA	NA	Yes	No	chr11	67206850	+	KDM2A	Intron	Same	Non-repeat	No	No
PRIP020a.25	P1	9yr ART	Large Deletion	-	-	0	NA	NA	No	NA
PRIP020a.29	P1	9yr ART	Large Deletion	+	-	0	NA	NA	No	NA
PRIP020a.37	P1	9yr ART	Large Deletion	-	-	0	NA	NA	No	NA
PRIP020a.38	P1	9yr ART	Large Deletion	+	-	0	NA	NA	No	NA
PRIP020a.39	P1	9yr ART	Large Deletion	-	-	0	NA	NA	No	NA
PRIP020a.41	P1	9yr ART	Large Deletion	+	-	0	NA	NA	Yes	No	chr4	89001481	+	FAM13A	Intron	Not Same	Non-repeat	No	No
PRIP020a.42	P1	9yr ART	Large Deletion	+	-	0	NA	NA	No	NA
PRIP020a.47	P1	9yr ART	Large Deletion	+	-	0	NA	NA	No	NA
PRIP020a.48	P1	9yr ART	Large Deletion	-	+	4752	NA	NA	Yes	No	chr3	52356033	+	DNAH1	Intron	Same	Non-repeat	No	No
PRIP020a.51	P1	9yr ART	Large Deletion	-	-	0	NA	NA	Yes	No	chr16	29717809	-	Non-genic/pseudogenic	Non-genic/pseudogenic	Non-genic/pseudogenic	LTR: HUERS-P3b-int	Yes	No
PRIP020a.55	P1	9yr ART	Large Deletion	+	-	0	NA	NA	No	NA
PRIP020a.58	P1	9yr ART	Large Deletion	+	-	0	NA	NA	Yes	No	chr7	65243786	+	Non-genic/pseudogenic	Non-genic/pseudogenic	Non-genic/pseudogenic	LTR: LTR5_Hs	Yes	No
PRIP020a.59	P1	9yr ART	Large Deletion	+	-	0	NA	NA	No	NA
PRIP020a.60	P1	9yr ART	Large Deletion	-	-	0	NA	NA	Yes	No	chr17	80628342	-	RPTOR	Intron	Not Same	LINE: L1ME1	No	No
PRIP020a.61	P1	9yr ART	Large Deletion	-	+	347.6	NA	NA	Yes	No	chr17	82160188	+	RP11-1376P16.1;CCDC57	Mixed	Multiple	Non-repeat	No	No
PRIP020a.63	P1	9yr ART	Large Deletion	+	-	0	NA	NA	No	NA
PRIP020a.65	P1	9yr ART	Large Deletion	+	-	0	NA	NA	No	NA
PRIP020a.67	P1	9yr ART	Large Deletion	+	+	968	NA	NA	Yes	No	chr16	15631705	+	KIAA0430	Intron	Not Same	LINE: L1PA8	No	No
PRIP020a.68	P1	9yr ART	Large Deletion	+	-	0	NA	NA	No	NA
PRIP020a.69	P1	9yr ART	Large Deletion	-	-	0	NA	NA	Yes	No	chr1	84955048	+	MCOLN2	Intron	Not Same	LTR: THE1C	No	No
PRIP020a.70	P1	9yr ART	Large Deletion	+	-	0	NA	NA	No	NA
PRIP020a.72	P1	9yr ART	Intact	+	-	0	NA	NA	Yes	No	chr17	76102050	+	EXOC7	Intron	Not Same	LINE: L2b	No	No
PRIP020a.73	P1	9yr ART	Large Deletion	+	-	0	NA	NA	Yes	No	chr6	13662623	-	RANBP9	Intron	Same	LTR: MLT1A0	No	No
PRIP020a.75	P1	9yr ART	Large Deletion	-	-	0	NA	NA	No	NA
PRIP020a.77	P1	9yr ART	Intact	+	-	0	NA	NA	Yes	No	chr9	136932686	-	Non-genic/pseudogenic	Non-genic/pseudogenic	Non-genic/pseudogenic	SINE: AluSx	Yes	No
PRIP020a.78	P1	9yr ART	Large Deletion	-	-	0	NA	NA	Yes	No	chr15	90432838	-	IQGAP1	Intron	Not Same	Non-repeat	No	No
PRIP020a.79	P1	9yr ART	Large Deletion	+	-	0	NA	NA	No	NA
PRIP020a.82	P1	9yr ART	Large Deletion	-	+	4268	NA	NA	No	NA
PRIP020a.88	P1	9yr ART	Large Deletion	+	-	0	NA	NA	Yes	No	chr16	9119911	+	C16orf72	Exon	Same	Non-repeat	No	No
PRIP020g.3	P1	9yr ART	Large Deletion	-	-	0	NA	NA	Yes	No	chr17	6594667	+	KIAA0753	Intron	Not Same	LINE: L1ME2z	No	No
PRIP020g.4	P1	9yr ART	Large Deletion	+	-	0	NA	NA	No	NA
PRIP020g.5	P1	9yr ART	Large Deletion	-	-	0	NA	NA	No	NA
PRIP020g.14	P1	9yr ART	5' defect	+	-	0	NA	NA	No	NA
PRIP020g.16	P1	9yr ART	Large Deletion	+	+	4136	NA	NA	No	NA
PRIP020g.17	P1	9yr ART	Large Deletion	+	-	0	NA	NA	Yes	No	chr17	67462598	-	PITPNC1	Intron	Not Same	Non-repeat	No	No
PRIP020g.23	P1	9yr ART	Large Deletion	-	-	0	NA	NA	Yes	No	chr12	49757053	-	TMBIM6	Intron	Not Same	SINE: AluSx	No	No
PRIP020g.24	P1	9yr ART	Large Deletion	+	+	5852	NA	NA	Yes	No	chr8	144227702	-	MROH1	Intron	Not Same	SINE: AluJo	No	No
PRIP020g.25	P1	9yr ART	Large Deletion	+	-	0	NA	NA	No	NA
PRIP020g.27	P1	9yr ART	Large Deletion	+	+	15180	NA	NA	Yes	No	chr17	63675531	-	MAP3K3	Intron	Not Same	Non-repeat	No	No
PRIP020g.28	P1	9yr ART	Large Deletion	-	+	3652	NA	NA	No	NA
PRIP020g.33	P1	9yr ART	Large Deletion	+	-	0	NA	NA	Yes	No	chr6	31556952	+	NFKBIL1	Intron	Same	Non-repeat	No	No
PRIP020g.36	P1	9yr ART	Large Deletion	+	-	0	NA	NA	No	NA
PRIP020g.43	P1	9yr ART	Large Deletion	-	-	0	NA	NA	Yes	No	chr9	5804930	-	ERMP1	Intron	Same	Non-repeat	No	No
PRIP020g.47	P1	9yr ART	Large Deletion	-	+	228.8	NA	NA	No	NA
PRIP020g.51	P1	9yr ART	Large Deletion	-	+	8888	NA	NA	Yes	No	chr8	29196869	+	KIF13B	Intron	Not Same	DNA: Tigger4a	No	No
PRIP020g.55	P1	9yr ART	Large Deletion	-	-	0	NA	NA	Yes	No	chr22	13592977	-	Non-genic/pseudogenic	Non-genic/pseudogenic	Non-genic/pseudogenic	Satellite: ALR/Alpha	Yes	High Signal Region
PRIP020g.57	P1	9yr ART	Large Deletion	+	-	0	NA	NA	Yes	No	chr19	18852390	-	UPF1	Intron	Not Same	Non-repeat	No	No
PRIP020g.58	P1	9yr ART	Large Deletion	-	-	0	NA	NA	Yes	No	chr4	67476248	-	CENPC	Intron	Same	LINE: L1PB1	No	No
PRIP020g.59	P1	9yr ART	Large Deletion	-	-	0	NA	NA	Yes	No	chr21	12191432	-	Non-genic/pseudogenic	Non-genic/pseudogenic	Non-genic/pseudogenic	Satellite: ALR/Alpha	Yes	High Signal Region
PRIP020g.60	P1	9yr ART	Large Deletion	+	-	0	NA	NA	Yes	No	chr20	29848518	+	Non-genic/pseudogenic	Non-genic/pseudogenic	Non-genic/pseudogenic	Satellite: ALR/Alpha	Yes	No
PRIP020g.71	P1	9yr ART	Large Deletion	+	-	0	NA	NA	Yes	No	chrY	7336248	-	Non-genic/pseudogenic	Non-genic/pseudogenic	Non-genic/pseudogenic	Non-repeat	Yes	No
PRIP020g.73	P1	9yr ART	Large Deletion	+	-	0	NA	NA	No	NA
PRIP020g.77	P1	9yr ART	Large Deletion	+	-	0	NA	NA	Yes	No	chr18	13407424	-	LDLRAD4	Intron	Not Same	Non-repeat	No	No
PRIP020g.78	P1	9yr ART	Large Deletion	-	-	0	NA	NA	Yes	No	chr1	41844758	-	HIVEP3	Intron	Same	Non-repeat	No	No
PRIP020g.82	P1	9yr ART	Large Deletion	+	-	0	NA	NA	No	NA
PRIP024a.14	P1	9yr ART	Large Deletion	-	-	0	NA	NA	Yes	No	chr3	58389104	+	PXK	Intron	Same	Non-repeat	No	No
PRIP024a.19	P1	9yr ART	Intact	-	-	0	NA	NA	Yes	No	chr1	160541872	-	CD84;RP11-528G1.2	Mixed	Multiple	Non-repeat	No	No
PRIP024a.46	P1	9yr ART	Large Deletion	+	-	0	NA	NA	No	NA
PRIP024a.78	P1	9yr ART	Large Deletion	-	-	0	NA	NA	Yes	No	chr19	34216390	-	LSM14A	Intron	Not Same	SINE: AluY	No	No
PRIP020a.43	P1	9yr ART	Large Deletion	+	-	0	NA	NA	Yes	Yes	chr13	16589907	-	Non-genic/pseudogenic	Non-genic/pseudogenic	Non-genic/pseudogenic	Satellite: ALR/Alpha	Yes	High Signal Region
PRIP020g.31	P1	9yr ART	Large Deletion	+	-	0	NA	NA	Yes	Yes	chr13	16589907	-	Non-genic/pseudogenic	Non-genic/pseudogenic	Non-genic/pseudogenic	Satellite: ALR/Alpha	Yes	High Signal Region
PRIP.032a.16	P2	Viremic	Large Deletion	-	-	0	-	0	Yes	No	chr9	34209771	-	UBAP1	Intron	Not Same	Non-repeat	No	No
PRIP.032a.25	P2	Viremic	Large Deletion	-	-	0	-	0	No	NA
PRIP.032a.32	P2	Viremic	Large Deletion	+	-	0	-	0	No	NA
PRIP.032a.34	P2	Viremic	Large Deletion	+	-	0	-	0	No	NA
PRIP.032a.38	P2	Viremic	Large Deletion	+	+	573320	-	0	No	NA
PRIP.032a.39	P2	Viremic	Intact	-	-	0	-	0	No	No
PRIP.032a.44	P2	Viremic	Large Deletion	+	+	306240	+	121000	Yes	No	chr15	63532296	-	USP3	Intron	Not Same	Non-repeat	No	No
PRIP.032a.52	P2	Viremic	Large Deletion	+	-	0	-	0	No	NA
PRIP.032a.54	P2	Viremic	Intact	+	-	0	-	0	No	NA
PRIP.032a.58	P2	Viremic	Intact	+	+	229	+	150902	Yes	No	chrX	71521085	+	TAF1	Intron	Same	Non-repeat	No	No
PRIP.032a.59	P2	Viremic	Large Deletion	+	+	299200	+	1975160	Yes	No	chr1	41158891	-	SCMH1	Intron	Same	LINE: L3b	No	No
PRIP.032a.64	P2	Viremic	Intact	+	-	0	-	0	No	NA
PRIP.032a.66	P2	Viremic	Large Deletion	+	-	0	-	0	No	NA
PRIP.032a.70	P2	Viremic	Large Deletion	-	-	0	-	0	No	NA
PRIP.032a.72	P2	Viremic	Large Deletion	+	-	0	-	0	Yes	No	chr12	132743198	-	ANKLE2	Exon	Same	Non-repeat	No	No
PRIP.032a.74	P2	Viremic	Large Deletion	+	-	0	-	0	No	NA
PRIP.032a.76	P2	Viremic	Large Deletion	+	+	138600	-	0	No	NA
PRIP.032a.77	P2	Viremic	Large Deletion with Hypermut	+	-	0	-	0	Yes	Yes	chr4	159236446	+	RAPGEF2	Intron	Same	Non-repeat	No	No
PRIP.032a.82	P2	Viremic	Large Deletion	+	+	242	-	0	Yes	No	chr7	7752503	+	UMAD1;RP11-505D17.1	Intron	Same	DNA: Arthur1	No	No
PRIP.032a.86	P2	Viremic	Large Deletion	+	-	0	-	0	No	NA
PRIP.032a.88	P2	Viremic	Large Deletion	+	-	0	-	0	No	NA
PRIP.032d.6	P2	Viremic	Large Deletion with Hypermut	+	-	0	-	0	Yes	Yes	chr4	159236446	+	RAPGEF2	Intron	Same	Non-repeat	No	No
PRIP.032d.7	P2	Viremic	Large Deletion	-	-	0	-	0	No	NA
PRIP.032d.14	P2	Viremic	Large Deletion	-	-	0	-	0	Yes	No	chr17	30750523	-	Non-genic/pseudogenic	Non-genic/pseudogenic	Non-genic/pseudogenic	Non-repeat	Yes	No
PRIP.032d.16	P2	Viremic	Intact	+	-	0	+	137720	Yes	No	chr13	75322819	+	TBC1D4	Intron	Not Same	Non-repeat	No	No
PRIP.032d.21	P2	Viremic	Large Deletion with Hypermut	+	-	0	-	0	Yes	Yes	chr4	159236446	+	RAPGEF2	Intron	Same	Non-repeat	No	No
PRIP.032d.27	P2	Viremic	Large Deletion	-	+	13728	+	63536	Yes	No	chr19	36769660	+	ZNF850	Intron	Not Same	Non-repeat	No	No
PRIP.032d.30	P2	Viremic	Large Deletion with Hypermut	+	-	0	-	0	Yes	Yes	chr4	159236446	+	RAPGEF2	Intron	Same	Non-repeat	No	No
PRIP.032d.31	P2	Viremic	Inferred Intact	-	-	0	-	0	Yes	No	chr19	46911587	-	Non-genic/pseudogenic	Non-genic/pseudogenic	Non-genic/pseudogenic	Non-repeat	Yes	No
PRIP.032d.46	P2	Viremic	Premature Stop Codon	+	-	0	-	0	Yes	No	chr19	6841393	-	VAV1	Intron	Not Same	LINE: L1MB3	No	No
PRIP.032d.52	P2	Viremic	Large Deletion	+	+	190520	-	0	Yes	No	chr17	16098362	+	RNU6-314P;NCOR1	Intron	Multiple	Non-repeat	No	No
PRIP.032d.54	P2	Viremic	Large Deletion	+	-	0	-	0	No	NA
PRIP.032d.64	P2	Viremic	Premature Stop Codon	+	+	82720	-	0	Yes	No	chr7	135411664	+	CNOT4	Intron	Not Same	Non-repeat	No	No
PRIP.032d.68	P2	Viremic	Large Deletion	+	-	0	-	0	No	NA
PRIP.032d.73	P2	Viremic	Large Deletion	+	-	0	-	0	No	NA
PRIP.032d.75	P2	Viremic	Large Deletion	+	+	181720	+	604120	No	NA
PRIP.032d.77	P2	Viremic	Premature Stop Codon	+	-	0	-	0	Yes	No	chr19	20551498	+	ZNF737	Intron	Not Same	LINE: L1M3a	No	No
PRIP.032d.84	P2	Viremic	Large Deletion	-	+	6688	-	0	Yes	No	chr6	31694998	+	ABHD16A;XXbac-BPG32J3.20	Intron	Not Same	SINE: MIRb	No	No
PRIP.032b.1	P2	Viremic	Large Deletion	+	+	180840	-	0	No	NA
PRIP.032b.9	P2	Viremic	Large Deletion with Hypermut	+	-	0	-	0	No	NA
PRIP.032b.15	P2	Viremic	Large Deletion with Hypermut	+	-	0	-	0	No	NA
PRIP.032b.17	P2	Viremic	Large Deletion	+	+	3550800	+	800259	Yes	No	chr1	39212183	+	MACF1	Intron	Same	Non-repeat	No	No
PRIP.032b.30	P2	Viremic	Large Deletion	+	-	0	-	0	No	NA
PRIP.032b.38	P2	Viremic	Large Deletion	+	-	0	-	0	Yes	No	chr7	100795862	+	ZAN	Intron	Same	SINE: AluSc8	No	No
PRIP.032b.43	P2	Viremic	Large Deletion	-	-	0	-	0	No	NA
PRIP.032b.44	P2	Viremic	Large Deletion	+	-	0	-	0	Yes	Yes	chr4	159236446	+	RAPGEF2	Intron	Same	Non-repeat	No	No
PRIP.032b.54	P2	Viremic	Large Deletion	-	-	0	-	0	No	NA
PRIP.032b.55	P2	Viremic	Large Deletion	-	-	0	-	0	No	NA
PRIP.032b.62	P2	Viremic	Intact	+	+	180400	-	0	No	NA
PRIP.032b.66	P2	Viremic	Large Deletion	-	-	0	+	83600	No	NA
PRIP.032b.74	P2	Viremic	Large Deletion	+	-	0	+	488	No	NA
PRIP.032b.76	P2	Viremic	Large Deletion	+	-	0	-	0	Yes	No	chr14	99441077	+	SETD3	Intron	Not Same	Non-repeat	No	No
PRIP.033d.1	P2	1yr ART	Large Deletion	+	+	1051600	-	0	Yes	Yes	chr19	42307437	+	PRR19	Intron	Same	Simple_repeat: (TTG)n	No	No
PRIP.033d.3	P2	1yr ART	Large Deletion	-	-	0	-	0	Yes	No	chr16	1693084	+	HN1L	Intron	Same	Non-repeat	No	No
PRIP.033d.5	P2	1yr ART	Large Deletion	+	-	0	+	167	No	NA
PRIP.033d.6	P2	1yr ART	Large Deletion	+	+	499400	-	0	Yes	No	chr7	150619712	+	Non-genic/pseudogenic	Non-genic/pseudogenic	Non-genic/pseudogenic	LTR: MER34B-int	Yes	No
PRIP.033d.19	P2	1yr ART	Large Deletion	-	-	0	-	0	No	No
PRIP.033d.21	P2	1yr ART	Large Deletion	+	+	1096480	-	0	No	NA
PRIP.033d.26	P2	1yr ART	Large Deletion	-	-	0	-	0	No	NA
PRIP.033d.32	P2	1yr ART	Large Deletion	+	-	0	-	0	Yes	No	chr12	778314	+	WNK1	Intron	Same	Simple_repeat: (TT)n	No	No
PRIP.033d.34	P2	1yr ART	Large Deletion	-	-	0	-	0	No	NA
PRIP.033d.37	P2	1yr ART	Large Deletion	+	-	0	-	0	Yes	Yes	chr19	42307437	+	PRR19	Intron	Same	Simple_repeat: (TTG)n	No	No
PRIP.033d.38	P2	1yr ART	Large Deletion with Hypermut	+	-	0	-	0	Yes	Yes	chr4	159236446	+	RAPGEF2	Intron	Same	Non-repeat	No	No
PRIP.033d.40	P2	1yr ART	Large Deletion	-	-	0	-	0	Yes	No	chr19	15286568	+	BRD4	Intron	Not Same	Non-repeat	No	No
PRIP.033d.41	P2	1yr ART	Large Deletion	-	-	0	-	0	Yes	No	chr1	145201810	+	RP11-403I13.8	Intron	Not Same	Non-repeat	No	No
PRIP.033d.45	P2	1yr ART	Large Deletion	+	+	590480	-	0	No	NA
PRIP.033d.46	P2	1yr ART	Large Deletion with Hypermut	+	+	260	-	0	Yes	Yes	chr4	159236446	+	RAPGEF2	Intron	Same	Non-repeat	No	No
PRIP.033d.49	P2	1yr ART	Large Deletion with Hypermut	+	-	0	-	0	Yes	Yes	chr4	159236446	+	RAPGEF2	Intron	Same	Non-repeat	No	No
PRIP.033d.50	P2	1yr ART	Large Deletion	-	-	0	-	0	Yes	No	chr19	47197948	-	SAE1	Intron	Not Same	LINE: L1ME4b	No	No
PRIP.033d.54	P2	1yr ART	Large Deletion	-	-	0	-	0	No	No
PRIP.033d.55	P2	1yr ART	Large Deletion	+	-	0	-	0	Yes	No	chr3	45718896	+	SACM1L	Intron	Same	Non-repeat	No	No
PRIP.033d.61	P2	1yr ART	Large Deletion with Hypermut	+	-	0	-	0	Yes	Yes	chr4	159236446	+	RAPGEF2	Intron	Same	Non-repeat	No	No
PRIP.033d.69	P2	1yr ART	Large Deletion	-	-	0	-	0	No	No
PRIP.033d.71	P2	1yr ART	Large Deletion	+	-	0	-	0	No	NA
PRIP.033d.81	P2	1yr ART	Large Deletion	-	-	0	-	0	No	No
PRIP.033e.4	P2	1yr ART	Large Deletion	+	+	66440	-	0	No	NA
PRIP.033e.5	P2	1yr ART	Large Deletion	+	-	0	-	0	No	NA
PRIP.033e.6	P2	1yr ART	Large Deletion with Hypermut	+	-	0	-	0	No	NA
PRIP.033e.9	P2	1yr ART	Large Deletion	+	-	0	-	0	Yes	Yes	chr4	159236446	+	RAPGEF2	Intron	Same	Non-repeat	No	No
PRIP.033e.13	P2	1yr ART	Large Deletion	-	-	0	-	0	No	NA
PRIP.033e.16	P2	1yr ART	Large Deletion	+	-	0	-	0	No	NA
PRIP.033e.17	P2	1yr ART	Large Deletion	+	-	0	-	0	No	NA
PRIP.033e.22	P2	1yr ART	Large Deletion	-	-	0	-	0	No	NA
PRIP.033e.26	P2	1yr ART	Large Deletion	+	+	262680	-	0	Yes	No	chr5	68292691	-	PIK3R1	Mixed	Not Same	Non-repeat	No	No
PRIP.033e.28	P2	1yr ART	Large Deletion	+	+	54164	-	0	No	NA
PRIP.033e.35	P2	1yr ART	Intact	+	-	0	-	0	No	NA
PRIP.033e.36	P2	1yr ART	Large Deletion	-	-	0	-	0	No	NA
PRIP.033e.37	P2	1yr ART	Large Deletion	-	-	0	-	0	No	NA
PRIP.033e.38	P2	1yr ART	Premature Stop Codon	+	-	0	-	0	Yes	No	chr2	99439866	-	REV1	Intron	Same	Non-repeat	No	No
PRIP.033e.39	P2	1yr ART	Large Deletion	-	-	0	-	0	No	NA
PRIP.033e.41	P2	1yr ART	Large Deletion	-	-	0	-	0	Yes	No	chr1	45835988	-	MAST2	Intron	Not Same	LINE: L1MB5	No	No
PRIP.033e.50	P2	1yr ART	Large Deletion	-	-	0	+	968	No	No
PRIP.033e.54	P2	1yr ART	Large Deletion	-	-	0	-	0	Yes	No	chr13	48356440	-	RB1	Intron	Not Same	LINE: HAL1b	No	No
PRIP.033e.63	P2	1yr ART	Large Deletion	+	-	0	-	0	No	NA
PRIP.033e.67	P2	1yr ART	Premature Stop Codon	+	-	0	-	0	No	NA
PRIP.033e.72	P2	1yr ART	Large Deletion with Hypermut	+	-	0	-	0	No	NA
PRIP.033e.76	P2	1yr ART	Large Deletion	-	-	0	+	317	Yes	No	chr17	48389926	+	SKAP1	Intron	Not Same	Non-repeat	No	No
PRIP.033e.80	P2	1yr ART	Large Deletion with Hypermut	+	-	0	-	0	No	NA
PRIP.033e.81	P2	1yr ART	Large Deletion	+	+	57948	-	0	No	NA
PRIP.033e.82	P2	1yr ART	Large Deletion	-	-	0	+	6556	No	No
PRIP.033e.83	P2	1yr ART	Large Deletion	+	-	0	-	0	No	NA
PRIP.033e.84	P2	1yr ART	Intact	+	+	145200	-	0	No	No
PRIP.033e.88	P2	1yr ART	Hypermutated	+	-	0	-	0	No	NA
PRIP.034d.6	P2	12yr ART	Large Deletion	+	-	0	-	0	Yes	No	chr22	40847120	+	ST13	Intron	Not Same	DNA: Charlie5	No	No
PRIP.034d.9	P2	12yr ART	Intact	-	-	0	-	0	Yes	No	chr7	17243485	+	AHR;AC003075.4	Intron	Multiple	LINE: L1ME3G	No	No
PRIP.034d.11	P2	12yr ART	Premature Stop Codon	+	-	0	-	0	Yes	Yes	chr16	34731072	-	Non-genic/pseudogenic	Non-genic/pseudogenic	Non-genic/pseudogenic	Satellite: ALR/Alpha	Yes	High Signal Region
PRIP.034d.14	P2	12yr ART	Large Deletion with Hypermut	+	-	0	-	0	Yes	No	chrX	136039949	-	SLC9A6	Intron	Not Same	SINE: MIRc	No	No
PRIP.034d.18	P2	12yr ART	Large Deletion	+	-	0	-	0	Yes	No	chr17	30759696	+	Non-genic/pseudogenic	Non-genic/pseudogenic	Non-genic/pseudogenic	Non-repeat	Yes	No
PRIP.034d.19	P2	12yr ART	Premature Stop Codon	+	-	0	-	0	Yes	Yes	chr16	34731072	-	Non-genic/pseudogenic	Non-genic/pseudogenic	Non-genic/pseudogenic	Satellite: ALR/Alpha	Yes	High Signal Region
PRIP.034d.20	P2	12yr ART	Intact	+	-	0	-	0	Yes	Yes	chr12	133104018	+	ZNF140	Intron	Same	Non-repeat	No	No
PRIP.034d.23	P2	12yr ART	Intact	+	-	0	-	0	Yes	No	chr12	112254903	+	RP3-521E19.2;HECTD4	Intron	Multiple	Non-repeat	No	No
PRIP.034d.24	P2	12yr ART	Premature Stop Codon	+	-	0	-	0	Yes	Yes	chr16	34731072	-	Non-genic/pseudogenic	Non-genic/pseudogenic	Non-genic/pseudogenic	Satellite: ALR/Alpha	Yes	High Signal Region
PRIP.034d.27	P2	12yr ART	Large Deletion	+	-	0	-	0	No	NA
PRIP.034d.31	P2	12yr ART	Large Deletion	+	-	0	-	0	No	NA
PRIP.034d.35	P2	12yr ART	Large Deletion with Hypermut	+	-	0	-	0	Yes	Yes	chr4	159236446	+	RAPGEF2	Intron	Same	Non-repeat	No	No
PRIP.034d.39	P2	12yr ART	5' defect	-	+	4224	-	0	Yes	Yes	chr16	28198750	+	XPO6	Intron	Not Same	Non-repeat	No	No
PRIP.034d.42	P2	12yr ART	Large Deletion	+	+	288200	-	0	No	NA
PRIP.034d.44	P2	12yr ART	Premature Stop Codon	+	-	0	-	0	Yes	Yes	chr16	34731072	-	Non-genic/pseudogenic	Non-genic/pseudogenic	Non-genic/pseudogenic	Satellite: ALR/Alpha	Yes	High Signal Region
PRIP.034d.46	P2	12yr ART	Large Deletion	+	-	0	-	0	Yes	No	chr20	10448872	+	SLX4IP	Intron	Same	Non-repeat	No	No
PRIP.034d.50	P2	12yr ART	Premature Stop Codon	+	-	0	-	0	Yes	Yes	chr16	34731072	-	Non-genic/pseudogenic	Non-genic/pseudogenic	Non-genic/pseudogenic	Satellite: ALR/Alpha	Yes	High Signal Region
PRIP.034d.61	P2	12yr ART	Intact	+	-	0	-	0	Yes	Yes	chr12	133104018	+	ZNF140	Intron	Same	Non-repeat	No	No
PRIP.034d.64	P2	12yr ART	Intact	+	-	0	-	0	Yes	Yes	chr12	133104018	+	ZNF140	Intron	Same	Non-repeat	No	No
PRIP.034d.67	P2	12yr ART	Premature Stop Codon	+	-	0	-	0	Yes	Yes	chr16	34731072	-	Non-genic/pseudogenic	Non-genic/pseudogenic	Non-genic/pseudogenic	Satellite: ALR/Alpha	Yes	High Signal Region
PRIP.034d.77	P2	12yr ART	Large Deletion	+	+	329120	-	0	No	NA
PRIP.034d.78	P2	12yr ART	Premature Stop Codon	+	-	0	-	0	Yes	Yes	chr16	34731072	-	Non-genic/pseudogenic	Non-genic/pseudogenic	Non-genic/pseudogenic	Satellite: ALR/Alpha	Yes	High Signal Region
PRIP.034d.82	P2	12yr ART	Large Deletion	+	-	0	-	0	No	NA
PRIP.034d.84	P2	12yr ART	5' defect	+	-	0	-	0	Yes	Yes	chr16	28198750	+	XPO6	Intron	Not Same	Non-repeat	No	No
PRIP.034d.88	P2	12yr ART	Large Deletion	+	-	0	-	0	No	NA
PRIP.034e.1	P2	12yr ART	Premature Stop Codon	+	-	0	-	0	Yes	Yes	chr16	34731072	-	Non-genic/pseudogenic	Non-genic/pseudogenic	Non-genic/pseudogenic	Satellite: ALR/Alpha	Yes	High Signal Region
PRIP.034e.6	P2	12yr ART	Intact	+	-	0	-	0	Yes	Yes	chr12	133104018	+	ZNF140	Intron	Same	Non-repeat	No	No
PRIP.034e.9	P2	12yr ART	Large Deletion	+	-	0	-	0	No	NA
PRIP.034e.12	P2	12yr ART	Large Deletion	+	-	0	-	0	No	NA
PRIP.034e.19	P2	12yr ART	Premature Stop Codon	+	+	748	-	0	Yes	Yes	chr16	34731072	-	Non-genic/pseudogenic	Non-genic/pseudogenic	Non-genic/pseudogenic	Satellite: ALR/Alpha	Yes	High Signal Region
PRIP.034e.20	P2	12yr ART	Large Deletion	+	-	0	-	0	No	NA
PRIP.034e.24	P2	12yr ART	5' defect	+	-	0	-	0	Yes	Yes	chr16	28198750	+	XPO6	Intron	Not Same	Non-repeat	No	No
PRIP.034e.26	P2	12yr ART	5' defect	+	-	0	-	0	Yes	Yes	chr16	28198750	+	XPO6	Intron	Not Same	Non-repeat	No	No
PRIP.034e.29	P2	12yr ART	Large Deletion	-	+	145	-	0	Yes	No	chr1	27420489	+	WASF2	Intron	Not Same	Non-repeat	No	No
PRIP.034e.32	P2	12yr ART	Large Deletion	+	-	0	+	216	Yes	Yes	chr4	159236446	+	RAPGEF2	Intron	Same	Non-repeat	No	No
PRIP.034e.35	P2	12yr ART	Large Deletion with Hypermut	+	-	0	-	0	No	NA
PRIP.034e.43	P2	12yr ART	Premature Stop Codon	+	-	0	-	0	Yes	Yes	chr16	34731072	-	Non-genic/pseudogenic	Non-genic/pseudogenic	Non-genic/pseudogenic	Satellite: ALR/Alpha	Yes	High Signal Region
PRIP.034e.52	P2	12yr ART	Large Deletion	-	-	0	-	0	Yes	Yes	chr19	42307437	+	PRR19	Intron	Same	Simple_repeat: (TTG)n	No	No
PRIP.034e.54	P2	12yr ART	Premature Stop Codon	-	-	0	-	0	Yes	Yes	chr16	34731072	-	Non-genic/pseudogenic	Non-genic/pseudogenic	Non-genic/pseudogenic	Satellite: ALR/Alpha	Yes	High Signal Region
PRIP.034e.57	P2	12yr ART	Large Deletion with Hypermut	+	-	0	-	0	Yes	Yes	chr4	159236446	+	RAPGEF2	Intron	Same	Non-repeat	No	No
PRIP.034e.60	P2	12yr ART	Intact	+	-	0	-	0	Yes	Yes	chr12	133104018	+	ZNF140	Intron	Same	Non-repeat	No	No
PRIP.034e.61	P2	12yr ART	Premature Stop Codon	+	-	0	-	0	Yes	Yes	chr16	34731072	-	Non-genic/pseudogenic	Non-genic/pseudogenic	Non-genic/pseudogenic	Satellite: ALR/Alpha	Yes	High Signal Region
PRIP.034e.62	P2	12yr ART	Intact	+	-	0	-	0	Yes	Yes	chr12	133104018	+	ZNF140	Intron	Same	Non-repeat	No	No
PRIP.034e.64	P2	12yr ART	Intact	+	-	0	-	0	Yes	Yes	chr12	133104018	+	ZNF140	Intron	Same	Non-repeat	No	No
PRIP.034e.70	P2	12yr ART	Large Deletion	+	-	0	-	0	No	NA
PRIP.034e.86	P2	12yr ART	Large Deletion with Hypermut	+	-	0	-	0	Yes	Yes	chr4	159236446	+	RAPGEF2	Intron	Same	Non-repeat	No	No
PRIP.036g.7	P3	1yr ART	Premature Stop Codon	+	-	0	-	0	No	NA
PRIP.036g.9	P3	1yr ART	Large Deletion	-	+	3599200	-	0	No	NA
PRIP.036g.11	P3	1yr ART	Intact	+	-	0	-	0	Yes	Yes	chr10	38832546	-	Non-genic/pseudogenic	Non-genic/pseudogenic	Non-genic/pseudogenic	Simple_repeat: (TGGAA)n	Yes	High Signal Region
PRIP.036g.17	P3	1yr ART	Intact	+	-	0	-	0	No	NA
PRIP.036g.23	P3	1yr ART	Large Deletion	+	+	748	-	0	Yes	No	chr20	35639118	-	CPNE1;RP1-309K20.6	Intron	Same	LINE: L1ME2	No	No
PRIP.036g.29	P3	1yr ART	Large Deletion with Hypermut	-	-	0	-	0	Yes	No	chr6	36074155	-	MAPK14	Intron	Not Same	Non-repeat	No	No
PRIP.036g.30	P3	1yr ART	Large Deletion	-	-	0	+	25344	Yes	No	chr22	37231660	+	RAC2	Intron	Not Same	Non-repeat	No	No
PRIP.036g.33	P3	1yr ART	Large Deletion with Hypermut	-	+	78760	-	0	Yes	No	chr9	136020224	+	NACC2	Intron	Not Same	Non-repeat	No	No
PRIP.036g.34	P3	1yr ART	Intact	+	-	0	-	0	No	NA
PRIP.036g.38	P3	1yr ART	Large Deletion	+	+	1100	-	0	No	NA
PRIP.036g.39	P3	1yr ART	Intact	+	-	0	-	0	No	NA
PRIP.036g.40	P3	1yr ART	Large Deletion with Hypermut	-	+	31988	-	0	Yes	Yes	chr17	17963644	+	TOM1L2	Intron	Not Same	SINE: MIRb	No	No
PRIP.036g.45	P3	1yr ART	Large Deletion	+	-	0	-	0	Yes	No	chr10	6553527	+	PRKCQ	Intron	Not Same	Non-repeat	No	No
PRIP.036g.48	P3	1yr ART	Large Deletion with Hypermut	-	-	0	-	0	Yes	No	chr11	65336900	-	DPF2	Intron	Not Same	SINE: AluSx4	No	No
PRIP.036g.49	P3	1yr ART	Large Deletion	+	-	0	+	9372	Yes	No	chr12	55943635	-	DGKA	Intron	Not Same	Non-repeat	No	No
PRIP.036g.52	P3	1yr ART	Large Deletion	+	+	3960000	-	0	Yes	No	chr20	3137962	-	UBOX5-AS1;UBOX5	Intron	Multiple	Non-repeat	No	No
PRIP.036g.54	P3	1yr ART	Large Deletion	+	-	0	-	0	No	NA
PRIP.036g.56	P3	1yr ART	Large Deletion with Hypermut	+	+	2239600	-	0	Yes	No	chr19	15866837	+	AC004791.2	Promoter	Not Same	LINE: L1P4	No	No
PRIP.036g.59	P3	1yr ART	Intact	+	-	0	-	0	No	NA
PRIP.036g.60	P3	1yr ART	Large Deletion	+	-	0	-	0	No	NA
PRIP.036g.61	P3	1yr ART	Large Deletion with Hypermut	-	-	0	-	0	Yes	Yes	chr17	17963644	+	TOM1L2	Intron	Not Same	SINE: MIRb	No	No
PRIP.036g.63	P3	1yr ART	Large Deletion	+	-	0	-	0	No	NA
PRIP.036g.64	P3	1yr ART	Large Deletion	+	-	0	-	0	No	NA
PRIP.036g.65	P3	1yr ART	Intact	+	-	0	-	0	Yes	Yes	chr10	38832546	-	Non-genic/pseudogenic	Non-genic/pseudogenic	Non-genic/pseudogenic	Simple_repeat: (TGGAA)n	Yes	High Signal Region
PRIP.036g.66	P3	1yr ART	Large Deletion	+	-	0	-	0	Yes	No	chr4	184419180	+	IRF2	Intron	Not Same	Non-repeat	No	No
PRIP.036g.69	P3	1yr ART	Large Deletion with Hypermut	+	+	795080	-	0	Yes	No	chr11	65534056	-	SCYL1	Intron	Not Same	SINE: AluY	No	No
PRIP.036g.76	P3	1yr ART	Large Deletion	+	-	0	-	0	Yes	No	chr2	136022430	+	DARS-AS1	Exon	Same	SINE: MIR3	No	No
PRIP.036g.77	P3	1yr ART	Large Deletion	+	+	487520	+	1496	Yes	No	chr9	134646289	-	COL5A1	Intron	Not Same	LINE: L2c	No	No
PRIP.036g.80	P3	1yr ART	Large Deletion	+	+	510	-	0	No	NA
PRIP.036g.81	P3	1yr ART	Intact	+	-	0	-	0	No	NA
PRIP.036g.82	P3	1yr ART	Large Deletion with Hypermut	+	-	0	-	0	Yes	No	chr22	36340408	-	MYH9	Intron	Same	SINE: AluSx	No	No
PRIP.036g.83	P3	1yr ART	Large Deletion	+	-	0	-	0	No	NA
PRIP.036g.84	P3	1yr ART	Large Deletion with Hypermut	+	+	4708000	-	0	No	NA
PRIP.036j.2	P3	1yr ART	Large Deletion	+	-	0	-	0	No	NA
PRIP.036j.4	P3	1yr ART	Large Deletion	+	+	1188	+	304	Yes	No	chr17	39800356	-	IKZF3	Intron	Same	LINE: L1ME3D	No	No
PRIP.036j.7	P3	1yr ART	Premature Stop Codon	+	-	0	+	3256	Yes	No	chr17	82590044	-	RP13-638C3.3;FOXK2	Intron	Multiple	SINE: AluSz	No	No
PRIP.036j.15	P3	1yr ART	Intact	+	-	0	-	0	No	NA
PRIP.036j.18	P3	1yr ART	Large Deletion	+	+	3872000	-	0	Yes	No	chr19	18567609	-	KXD1	Intron	Not Same	SINE: MIRc	No	No
PRIP.036j.21	P3	1yr ART	Intact	+	-	0	-	0	No	NA
PRIP.036j.23	P3	1yr ART	Intact	+	-	0	-	0	Yes	Yes	chr10	38832546	-	Non-genic/pseudogenic	Non-genic/pseudogenic	Non-genic/pseudogenic	Simple_repeat: (TGGAA)n	Yes	High Signal Region
PRIP.036j.24	P3	1yr ART	Large Deletion with Hypermut	+	-	0	-	0	Yes	No	chr14	21251944	+	HNRNPC	Intron	Not Same	DNA: MER46C	No	No
PRIP.036j.25	P3	1yr ART	Large Deletion with Hypermut	+	-	0	-	0	Yes	No	chr10	110130014	-	ADD3	Intron	Not Same	Non-repeat	No	No
PRIP.036j.26	P3	1yr ART	Large Deletion	+	-	0	-	0	Yes	No	chr22	40557671	+	MKL1	Intron	Not Same	Non-repeat	No	No
PRIP.036j.27	P3	1yr ART	Intact	+	-	0	-	0	Yes	Yes	chr10	38832546	-	Non-genic/pseudogenic	Non-genic/pseudogenic	Non-genic/pseudogenic	Simple_repeat: (TGGAA)n	Yes	High Signal Region
PRIP.036j.34	P3	1yr ART	Large Deletion	+	-	0	-	0	Yes	No	chr19	43589197	+	IRGQ;L34079.2	Mixed	Not Same	SINE: MIR3	No	No
PRIP.036j.36	P3	1yr ART	Intact	+	-	0	-	0	Yes	Yes	chr10	38832546	-	Non-genic/pseudogenic	Non-genic/pseudogenic	Non-genic/pseudogenic	Simple_repeat: (TGGAA)n	Yes	High Signal Region
PRIP.036j.39	P3	1yr ART	Large Deletion	+	-	0	-	0	No	NA
PRIP.036j.40	P3	1yr ART	Premature Stop Codon	+	+	317	-	0	Yes	No	chr1	145666515	-	GPR89A	Intron	Not Same	DNA: MER6B	No	No
PRIP.036j.43	P3	1yr ART	Large Deletion	+	+	4136000	+	1144	No	NA
PRIP.036j.47	P3	1yr ART	Large Deletion	-	-	0	-	0	Yes	No	chr3	48984170	-	RP13-131K19.1;ARIH2	Exon	Multiple	Non-repeat	No	No
PRIP.036j.49	P3	1yr ART	Large Deletion with Hypermut	+	-	0	-	0	Yes	No	chr14	101976833	+	DYNC1H1	Intron	Same	DNA: MER2	No	No
PRIP.036j.52	P3	1yr ART	Large Deletion	-	+	286	-	0	Yes	No	chr22	20546983	-	MED15	Intron	Not Same	LINE: L1MC5a	No	No
PRIP.036j.53	P3	1yr ART	Large Deletion	-	-	0	-	0	No	NA
PRIP.036j.54	P3	1yr ART	Large Deletion with Hypermut	+	-	0	-	0	Yes	Yes	chr17	17963644	+	TOM1L2	Intron	Not Same	SINE: MIRb	No	No
PRIP.036j.56	P3	1yr ART	Intact	+	-	0	-	0	No	NA
PRIP.036j.57	P3	1yr ART	Large Deletion	+	-	0	-	0	No	NA
PRIP.036j.59	P3	1yr ART	Large Deletion	+	-	0	-	0	No	NA
PRIP.036j.61	P3	1yr ART	Large Deletion	+	-	0	-	0	Yes	No	chr20	37021197	+	RBL1	Intron	Not Same	Non-repeat	No	No
PRIP.036j.62	P3	1yr ART	Large Deletion	+	-	0	-	0	Yes	No	chr19	52590751	+	Non-genic/pseudogenic	Non-genic/pseudogenic	Non-genic/pseudogenic	Non-repeat	Yes	No
PRIP.036j.65	P3	1yr ART	Large Deletion	-	-	0	-	0	Yes	No	chr16	3529183	-	CLUAP1	Intron	Not Same	DNA: MER2B	No	No
PRIP.036j.66	P3	1yr ART	Large Deletion	+	+	4224000	-	0	Yes	No	chr17	75367094	+	RP11-16C1.3;GRB2	Intron	Multiple	Non-repeat	No	No
PRIP.036j.67	P3	1yr ART	Large Deletion	-	-	0	+	968	No	NA
PRIP.036j.69	P3	1yr ART	Large Deletion	-	-	0	-	0	Yes	No	chr6	33660375	-	ITPR3	Intron	Not Same	Non-repeat	No	No
PRIP.036j.70	P3	1yr ART	Intact	+	-	0	-	0	Yes	No	chr12	64466553	-	TBK1	Intron	Not Same	Non-repeat	No	No
PRIP.036j.71	P3	1yr ART	Large Deletion	+	+	2754400	-	0	No	NA
PRIP.036j.73	P3	1yr ART	Large Deletion	+	+	2794000	-	0	No	NA
PRIP.036j.74	P3	1yr ART	Large Deletion	+	-	0	-	0	No	NA
PRIP.036j.75	P3	1yr ART	Large Deletion with Hypermut	-	-	0	-	0	Yes	Yes	chr17	17963644	+	TOM1L2	Intron	Not Same	SINE: MIRb	No	No
PRIP.036j.76	P3	1yr ART	Premature Stop Codon	+	-	0	-	0	No	NA
PRIP.036j.79	P3	1yr ART	5' defect	+	+	2464000	-	0	Yes	No	chr18	2690039	-	SMCHD1;RP11-703M24.5	Intron	Multiple	Non-repeat	No	No
PRIP.036j.83	P3	1yr ART	Large Deletion	+	-	0	-	0	No	NA
PRIP.036j.86	P3	1yr ART	Large Deletion	-	-	0	-	0	No	NA
PRIP.036j.87	P3	1yr ART	Large Deletion	-	-	0	-	0	Yes	No	chr12	6513530	+	NCAPD2	Intron	Same	LINE: L2-1_AMi	No	No
PRIP.035i.2	P3	9yr ART	Intact	+	-	0	-	0	Yes	Yes	chr10	38832546	-	Non-genic/pseudogenic	Non-genic/pseudogenic	Non-genic/pseudogenic	Simple_repeat: (TGGAA)n	Yes	High Signal Region
PRIP.035i.6	P3	9yr ART	Large Deletion	+	-	0	-	0	Yes	No	chr17	76253627	-	Non-genic/pseudogenic	Non-genic/pseudogenic	Non-genic/pseudogenic	SINE: AluSx1	Yes	No
PRIP.035i.7	P3	9yr ART	Large Deletion	-	-	0	-	0	Yes	No	chr12	122505208	-	RSRC2	Exon	Same	Non-repeat	No	No
PRIP.035i.9	P3	9yr ART	Large Deletion	+	+	1146200	-	0	Yes	No	chr12	49141435	-	RP11-386G11.10	Intron	Not Same	LINE: L2a	No	No
PRIP.035i.10	P3	9yr ART	Large Deletion	-	-	0	-	0	Yes	Yes	chr1	26718851	-	ARID1A	Intron	Not Same	DNA: MER2	No	No
PRIP.035i.11	P3	9yr ART	Large Deletion	-	-	0	-	0	Yes	No	chr7	92554449	-	Non-genic/pseudogenic	Non-genic/pseudogenic	Non-genic/pseudogenic	SINE: AluJo	Yes	No
PRIP.035i.13	P3	9yr ART	Large Deletion	-	-	0	-	0	Yes	No	chr1	92585760	+	EVI5	Intron	Not Same	LINE: L1MC2	No	No
PRIP.035i.14	P3	9yr ART	Premature Stop Codon	+	-	0	-	0	Yes	Yes	chr3	188766707	-	LPP	Intron	Not Same	Non-repeat	No	No
PRIP.035i.16	P3	9yr ART	Hypermutated	-	-	0	-	0	Yes	No	chr19	4071367	+	Non-genic/pseudogenic	Non-genic/pseudogenic	Non-genic/pseudogenic	LINE: L1MB7	Yes	No
PRIP.035i.19	P3	9yr ART	Large Deletion with Hypermut	-	-	0	-	0	Yes	No	chr20	4980342	+	SLC23A2	Intron	Not Same	LINE: L1ME4a	No	No
PRIP.035i.23	P3	9yr ART	Large Deletion	+	-	0	-	0	No	NA
PRIP.035i.25	P3	9yr ART	Premature Stop Codon	+	-	0	-	0	Yes	Yes	chr3	188766707	-	LPP	Intron	Not Same	Non-repeat	No	No
PRIP.035i.34	P3	9yr ART	Large Deletion	+	+	911680	-	0	No	NA
PRIP.035i.37	P3	9yr ART	Large Deletion	-	-	0	-	0	Yes	Yes	chr1	26718851	-	ARID1A	Intron	Not Same	DNA: MER2	No	No
PRIP.035i.38	P3	9yr ART	Large Deletion with Hypermut	+	-	0	-	0	Yes	Yes	chr17	17963644	+	TOM1L2	Intron	Not Same	SINE: MIRb	No	No
PRIP.035i.39	P3	9yr ART	Large Deletion	-	-	0	-	0	Yes	Yes	chr9	91336030	-	AUH	Intron	Same	DNA: Looper	No	No
PRIP.035i.40	P3	9yr ART	Large Deletion	-	-	0	-	0	Yes	No	chr6	26094579	-	HFE	Exon	Not Same	Non-repeat	No	No
PRIP.035i.43	P3	9yr ART	Large Deletion	+	-	0	-	0	Yes	No	chr22	37151350	-	IL2RB	Intron	Same	LINE: L1MA3	No	No
PRIP.035i.45	P3	9yr ART	Large Deletion	-	-	0	-	0	Yes	No	chr6	30052327	-	Non-genic/pseudogenic	Non-genic/pseudogenic	Non-genic/pseudogenic	LINE: L1MA4A	Yes	No
PRIP.035i.47	P3	9yr ART	Large Deletion	-	-	0	-	0	Yes	No	chr9	129947144	+	FNBP1	Intron	Not Same	Non-repeat	No	No
PRIP.035i.48	P3	9yr ART	Large Deletion	+	-	0	-	0	Yes	No	chr19	42339697	-	MEGF8	Intron	Not Same	Non-repeat	No	No
PRIP.035i.51	P3	9yr ART	Large Deletion	-	+	172	-	0	Yes	Yes	chr1	26718851	-	ARID1A	Intron	Not Same	DNA: MER2	No	No
PRIP.035i.52	P3	9yr ART	Large Deletion	+	-	0	-	0	No	NA
PRIP.035i.53	P3	9yr ART	Large Deletion	+	-	0	-	0	Yes	Yes	chr17	17963644	+	TOM1L2	Intron	Not Same	SINE: MIRb	No	No
PRIP.035i.54	P3	9yr ART	Large Deletion	-	-	0	-	0	Yes	Yes	chr9	91336030	-	AUH	Intron	Same	DNA: Looper	No	No
PRIP.035i.57	P3	9yr ART	Hypermutated	-	-	0	-	0	Yes	No	chr8	22455147	-	PPP3CC	Intron	Not Same	Non-repeat	No	No
PRIP.035i.59	P3	9yr ART	Large Deletion with Hypermut	-	-	0	-	0	Yes	No	chr12	8736415	+	RIMKLB	Intron	Same	LINE: L1MC4	No	No
PRIP.035i.67	P3	9yr ART	Large Deletion	+	-	0	-	0	Yes	Yes	chr1	26718851	-	ARID1A	Intron	Not Same	DNA: MER2	No	No
PRIP.035i.72	P3	9yr ART	Large Deletion	+	-	0	-	0	Yes	No	chr22	37151350	-	IL2RB	Intron	Same	LINE: L1MA3	No	No
PRIP.035i.75	P3	9yr ART	Large Deletion with Hypermut	+	-	0	-	0	Yes	Yes	chr3	56802790	+	ARHGEF3	Intron	Not Same	LINE: L1ME3G	No	No
PRIP.035i.76	P3	9yr ART	Large Deletion with Hypermut	-	-	0	-	0	No	NA
PRIP.035i.82	P3	9yr ART	Intact	+	-	0	-	0	Yes	Yes	chrY	10938937	+	Non-genic/pseudogenic	Non-genic/pseudogenic	Non-genic/pseudogenic	Simple_repeat: (TTCCA)n	Yes	High Signal Region
PRIP.035i.83	P3	9yr ART	Premature Stop Codon	+	-	0	-	0	Yes	Yes	chr3	188766707	-	LPP	Intron	Not Same	Non-repeat	No	No
PRIP.035i.88	P3	9yr ART	Intact	-	-	0	-	0	Yes	No	chr7	75355782	+	Y_RNA	Promoter	Not Same	Non-repeat	No	No
PRIP.035j.1	P3	9yr ART	Large Deletion with Hypermut	-	+	678	+	198	Yes	Yes	chr3	56802790	+	ARHGEF3	Intron	Not Same	LINE: L1ME3G	No	No
PRIP.035j.3	P3	9yr ART	Large Deletion	+	-	0	-	0	No	NA
PRIP.035j.4	P3	9yr ART	Intact	+	-	0	-	0	Yes	Yes	chrY	10938937	+	Non-genic/pseudogenic	Non-genic/pseudogenic	Non-genic/pseudogenic	Simple_repeat: (TTCCA)n	Yes	High Signal Region
PRIP.035j.5	P3	9yr ART	Large Deletion	+	-	0	-	0	No	NA
PRIP.035j.8	P3	9yr ART	Large Deletion	+	-	0	-	0	No	NA
PRIP.035j.9	P3	9yr ART	Large Deletion	-	-	0	-	0	Yes	No	chr1	100020041	-	SLC35A3	Intron	Not Same	LINE: L2c	No	No
PRIP.035j.21	P3	9yr ART	Large Deletion	+	-	0	-	0	No	NA
PRIP.035j.25	P3	9yr ART	Large Deletion	+	-	0	-	0	No	NA
PRIP.035j.34	P3	9yr ART	Large Deletion	-	+	2327600	-	0	Yes	No	chr1	12355339	-	VPS13D	Intron	Not Same	Non-repeat	No	No
PRIP.035j.41	P3	9yr ART	Large Deletion	+	-	0	-	0	Yes	Yes	chr1	26718851	-	ARID1A	Intron	Not Same	DNA: MER2	No	No
PRIP.035j.45	P3	9yr ART	Large Deletion	-	-	0	+	880	Yes	No	chr15	78061878	+	TBC1D2B	Intron	Not Same	RC: Helitron3Na_Mam	No	No
PRIP.035j.47	P3	9yr ART	Premature Stop Codon	-	+	528	-	0	Yes	Yes	chr3	188766707	-	LPP	Intron	Not Same	Non-repeat	No	No
PRIP.035j.48	P3	9yr ART	Large Deletion	+	+	1685200	-	0	Yes	No	chr5	177198182	-	NSD1	Intron	Not Same	SINE: AluJr	No	No
PRIP.035j.49	P3	9yr ART	Large Deletion	-	+	3388000	-	0	Yes	No	chr11	65500291	-	MALAT1;AP000769.7	Mixed	Multiple	Non-repeat	No	No
PRIP.035j.53	P3	9yr ART	Large Deletion	+	-	0	-	0	Yes	No	chr3	49345037	+	Non-genic/pseudogenic	Non-genic/pseudogenic	Non-genic/pseudogenic	SINE: AluJr	Yes	No
PRIP.035j.60	P3	9yr ART	Large Deletion	+	-	0	-	0	No	NA
PRIP.035j.66	P3	9yr ART	Intact	+	-	0	-	0	Yes	Yes	chrY	10938937	+	Non-genic/pseudogenic	Non-genic/pseudogenic	Non-genic/pseudogenic	Simple_repeat: (TTCCA)n	Yes	High Signal Region
PRIP.035j.67	P3	9yr ART	Large Deletion with Hypermut	+	+	16632	-	0	Yes	No	chr17	75175301	+	SUMO2	Intron	Not Same	Non-repeat	No	No
PRIP.035j.75	P3	9yr ART	Large Deletion with Hypermut	+	-	0	-	0	Yes	No	chr17	28942938	+	RP11-20B24.6;RP11-20B24.5;PHF12	Intron	Multiple	LINE: L1MB8	No	No
PRIP.035j.82	P3	9yr ART	Intact	+	-	0	-	0	Yes	Yes	chrY	10938937	+	Non-genic/pseudogenic	Non-genic/pseudogenic	Non-genic/pseudogenic	Simple_repeat: (TTCCA)n	Yes	High Signal Region
PRIP.035j.85	P3	9yr ART	Large Deletion	-	-	0	-	0	Yes	Yes	chr1	26718851	-	ARID1A	Intron	Not Same	DNA: MER2	No	No
THRIP009.10	P4	15yr ART	Large Deletion	-	-	0	NA	NA	Yes	No	chr16	30488507	-	ITGAL;RP11-297C4.2	Intron	Multiple	SINE: AluSx	No	No
THRIP009.14	P4	15yr ART	Large Deletion	+	-	0	NA	NA	No	NA
THRIP009.17	P4	15yr ART	Large Deletion	+	-	0	NA	NA	No	NA
THRIP009.2	P4	15yr ART	Large Deletion	-	-	0	NA	NA	Yes	No	chr4	113514993	+	CAMK2D	Intron	Not Same	Non-repeat	No	No
THRIP009.21	P4	15yr ART	Large Deletion	-	-	0	NA	NA	Yes	No	chr1	150827985	+	ARNT	Intron	Not Same	LINE: L1ME1	No	No
THRIP009.22	P4	15yr ART	Large Deletion	+	-	0	NA	NA	No	NA
THRIP009.25	P4	15yr ART	5' defect	-	-	0	NA	NA	No	NA
THRIP009.26	P4	15yr ART	Large Deletion	-	-	0	NA	NA	No	NA
THRIP009.29	P4	15yr ART	Large Deletion	+	-	0	NA	NA	No	NA
THRIP009.32	P4	15yr ART	Large Deletion	+	-	0	NA	NA	No	NA
THRIP009.33	P4	15yr ART	Large Deletion	-	+	300960	NA	NA	Yes	No	chr13	87053043	-	Non-genic/pseudogenic	Non-genic/pseudogenic	Non-genic/pseudogenic	LTR: THE1D	Yes	No
THRIP011a.15	P4	15yr ART	5' defect	-	-	0	NA	NA	Yes	Yes	chr6	90187329	+	BACH2	Intron	Not Same	Non-repeat	No	No
THRIP009.36	P4	15yr ART	Large Deletion	-	+	35024	NA	NA	Yes	No	chr19	19446435	-	GATAD2A	Intron	Not Same	LINE: L1MB5	No	No
THRIP009.38	P4	15yr ART	Large Deletion	+	-	0	NA	NA	No	NA
THRIP011a.22	P4	15yr ART	5' defect	-	+	24486	NA	NA	Yes	Yes	chr6	90187329	+	BACH2	Intron	Not Same	Non-repeat	No	No
THRIP009.41	P4	15yr ART	Large Deletion	+	-	0	NA	NA	Yes	No	chr6	28145993	-	ZKSCAN8	Intron	Not Same	Non-repeat	No	No
THRIP009.42	P4	15yr ART	Large Deletion	-	-	0	NA	NA	Yes	No	chr4	1119910	-	RP11-20I20.2	Intron	Not Same	DNA: MER2	No	No
THRIP009.43	P4	15yr ART	Large Deletion	+	-	0	NA	NA	No	NA
THRIP009.45	P4	15yr ART	Large Deletion	-	-	0	NA	NA	No	NA
THRIP009.47	P4	15yr ART	Large Deletion	-	-	0	NA	NA	Yes	No	chr6	31501341	-	MICB	Intron	Not Same	LINE: L1MA3	No	No
THRIP009.49	P4	15yr ART	Large Deletion	-	-	0	NA	NA	Yes	No	chr3	52664984	+	PBRM1	Intron	Not Same	LINE: L1MEd	No	No
THRIP009.50	P4	15yr ART	Large Deletion	+	-	0	NA	NA	Yes	No	chr4	67645712	+	UBA6	Intron	Not Same	Non-repeat	No	No
THRIP009.51	P4	15yr ART	Large Deletion	-	+	118800	NA	NA	Yes	No	chr10	22572912	+	PIP4K2A	Intron	Not Same	LINE: L2a	No	No
THRIP009.58	P4	15yr ART	Large Deletion	+	+	33440	NA	NA	No	NA
THRIP009.59	P4	15yr ART	Large Deletion	-	-	0	NA	NA	Yes	No	chrX	110193609	+	Non-genic/pseudogenic	Non-genic/pseudogenic	Non-genic/pseudogenic	Non-repeat	Yes	No
THRIP009.67	P4	15yr ART	Large Deletion	-	-	0	NA	NA	No	NA
THRIP009.75	P4	15yr ART	Large Deletion	+	-	0	NA	NA	No	NA
THRIP009.77	P4	15yr ART	Large Deletion	+	+	102256	NA	NA	No	NA
THRIP009.78	P4	15yr ART	Large Deletion	+	-	0	NA	NA	No	NA
THRIP009.81	P4	15yr ART	Large Deletion	+	-	0	NA	NA	No	NA
THRIP009.83	P4	15yr ART	Large Deletion	+	+	343200	NA	NA	Yes	No	chr22	38389430	+	RP1-5O6.4	Promoter	Not Same	DNA: Charlie18a	No	No
THRIP009.85	P4	15yr ART	Large Deletion	+	-	0	NA	NA	No	NA
THRIP011a.13	P4	15yr ART	5' defect	-	-	0	NA	NA	Yes	No	chrX	47325165	-	Non-genic/pseudogenic	Non-genic/pseudogenic	Non-genic/pseudogenic	SINE: AluSz	Yes	No
THRIP011a.2	P4	15yr ART	Large Deletion	-	-	0	NA	NA	No	NA
THRIP011a.20	P4	15yr ART	Large Deletion	-	-	0	NA	NA	Yes	No	chr19	14038552	-	IL27RA	Intron	Not Same	SINE: AluJr4	No	No
THRIP011a.25	P4	15yr ART	Large Deletion	-	-	0	NA	NA	Yes	No	chr22	40093676	-	TNRC6B	Intron	Not Same	Non-repeat	No	No
THRIP011a.27	P4	15yr ART	Large Deletion	-	-	0	NA	NA	No	NA
THRIP011a.28	P4	15yr ART	Large Deletion	-	-	0	NA	NA	Yes	No	chr11	88359350	+	Non-genic/pseudogenic	Non-genic/pseudogenic	Non-genic/pseudogenic	Non-repeat	Yes	No
THRIP011a.4	P4	15yr ART	Hypermutated	-	-	0	NA	NA	No	NA
THRIP011a.44	P4	15yr ART	Large Deletion	-	-	0	NA	NA	No	NA
THRIP011a.53	P4	15yr ART	Large Deletion	-	+	2002	NA	NA	Yes	No	chr5	112801973	-	APC	Intron	Not Same	Non-repeat	No	No
THRIP011a.54	P4	15yr ART	Large Deletion	-	+	38500	NA	NA	Yes	No	chr6	32902201	+	Non-genic/pseudogenic	Non-genic/pseudogenic	Non-genic/pseudogenic	Non-repeat	Yes	No
THRIP011a.55	P4	15yr ART	Large Deletion	-	+	89012	NA	NA	Yes	No	chr5	139410805	+	DNAJC18	Mixed	Not Same	SINE: AluSz	No	No
THRIP011a.6	P4	15yr ART	Large Deletion	-	-	0	NA	NA	Yes	No	chr3	52964975	+	SFMBT1	Intron	Not Same	LINE: L1M4a2	No	No
THRIP011a.60	P4	15yr ART	Large Deletion	-	-	0	NA	NA	Yes	No	chrX	43061152	+	Non-genic/pseudogenic	Non-genic/pseudogenic	Non-genic/pseudogenic	Non-repeat	Yes	No
THRIP011a.61	P4	15yr ART	Intact	-	-	0	NA	NA	Yes	No	chr14	106227421	-	Non-genic/pseudogenic	Non-genic/pseudogenic	Non-genic/pseudogenic	LINE: L1M4b	Yes	No
THRIP011a.62	P4	15yr ART	Intact	-	-	0	NA	NA	Yes	No	chr1	122765799	-	Non-genic/pseudogenic	Non-genic/pseudogenic	Non-genic/pseudogenic	Satellite: ALR/Alpha	Yes	High Signal Region
THRIP011a.65	P4	15yr ART	Large Deletion	-	-	0	NA	NA	Yes	No	chr4	122469805	-	Non-genic/pseudogenic	Non-genic/pseudogenic	Non-genic/pseudogenic	Non-repeat	Yes	No
THRIP011a.68	P4	15yr ART	Large Deletion	-	-	0	NA	NA	Yes	No	chr15	65483285	+	DPP8	Intron	Not Same	SINE: AluJb	No	No
THRIP011a.70	P4	15yr ART	Large Deletion	-	-	0	NA	NA	Yes	No	chr7	100322770	+	Non-genic/pseudogenic	Non-genic/pseudogenic	Non-genic/pseudogenic	SINE: AluSx1	Yes	No
THRIP011a.73	P4	15yr ART	Large Deletion	-	-	0	NA	NA	No	NA
THRIP011a.75	P4	15yr ART	Large Deletion	-	-	0	NA	NA	Yes	No	chr19	14390625	-	ADGRE5	Intron	Not Same	Non-repeat	No	No
THRIP011a.78	P4	15yr ART	Large Deletion	-	-	0	NA	NA	Yes	No	chr10	14908829	+	DCLRE1C	Mixed	Not Same	Non-repeat	No	No
THRIP011a.79	P4	15yr ART	Large Deletion	-	-	0	NA	NA	No	NA
THRIP011a.81	P4	15yr ART	Large Deletion	-	+	105028	NA	NA	No	NA
THRIP011a.82	P4	15yr ART	Large Deletion	-	-	0	NA	NA	No	NA
THRIP011a.84	P4	15yr ART	Large Deletion	-	-	0	NA	NA	No	NA
THRIP009.30	P4	15yr ART	Intact	+	+	535040	NA	NA	Yes	Yes	chr1	64938728	+	JAK1	Intron	Not Same	Non-repeat	No	No
THRIP009.39	P4	15yr ART	Intact	+	-	0	NA	NA	Yes	Yes	chr1	64938728	+	JAK1	Intron	Not Same	Non-repeat	No	No
PRIP011e.10	P4	15yr ART	Intact	+	+	11924	NA	NA	Yes	Yes	chr1	64938728	+	JAK1	Intron	Not Same	Non-repeat	No	No
PRIP011e.20	P4	15yr ART	Intact	+	-	0	NA	NA	Yes	Yes	chr1	64938728	+	JAK1	Intron	Not Same	Non-repeat	No	No
PRIP011e.1	P4	15yr ART	Intact	+	-	0	NA	NA	Yes	No	chr16	29438430	-	Non-genic/pseudogenic	Non-genic/pseudogenic	Non-genic/pseudogenic	Non-repeat	Yes	Low Mappability
PRIP011e.6	P4	15yr ART	Large Deletion	-	+	2798400	NA	NA	No	NA
PRIP011e.9	P4	15yr ART	Large Deletion	+	+	4180000	NA	NA	No	NA
PRIP011e.13	P4	15yr ART	Large Deletion	+	+	533280	NA	NA	No	NA
PRIP011e.14	P4	15yr ART	Large Deletion	+	+	24288	NA	NA	No	NA
PRIP011e.16	P4	15yr ART	Large Deletion	-	-	0	NA	NA	Yes	No	chr8	22472832	-	PPP3CC	Intron	Not Same	DNA: Tigger3	No	No
PRIP011e.18	P4	15yr ART	Large Deletion	+	-	0	NA	NA	No	NA
PRIP011e.21	P4	15yr ART	Large Deletion	-	-	0	NA	NA	Yes	No	chr6	135025895	+	HBS1L	Intron	Not Same	Non-repeat	No	No
PRIP011e.25	P4	15yr ART	Large Deletion	+	-	0	NA	NA	No	NA
PRIP011e.31	P4	15yr ART	Large Deletion	-	-	0	NA	NA	Yes	No	chr16	46593999	+	SHCBP1	Intron	Not Same	LINE: L1MD1	No	No
PRIP011e.34	P4	15yr ART	Large Deletion	-	-	0	NA	NA	Yes	No	chr6	57134818	-	ZNF451;RP11-203B9.4	Mixed	Multiple	Non-repeat	No	No
PRIP011e.37	P4	15yr ART	Large Deletion	+	+	1584	NA	NA	No	NA
PRIP011e.38	P4	15yr ART	Large Deletion	+	+	50072	NA	NA	Yes	No	chr3	182940006	-	DCUN1D1	Exon	Same	Non-repeat	No	No
PRIP011e.39	P4	15yr ART	Large Deletion	+	+	2406800	NA	NA	No	NA
PRIP011e.46	P4	15yr ART	Large Deletion	+	-	0	NA	NA	No	NA
PRIP011e.48	P4	15yr ART	Large Deletion	-	-	0	NA	NA	Yes	No	chr1	100960619	-	SLC30A7	Intron	Not Same	Non-repeat	No	No
PRIP011e.53	P4	15yr ART	Large Deletion	+	-	0	NA	NA	Yes	No	chr2	29167196	+	CLIP4	Intron	Same	DNA: Tigger18a	No	No
PRIP011e.58	P4	15yr ART	Large Deletion	+	-	0	NA	NA	No	NA
PRIP011e.60	P4	15yr ART	Large Deletion	+	+	10472	NA	NA	No	NA
PRIP011e.63	P4	15yr ART	Large Deletion	+	-	0	NA	NA	No	NA
PRIP011e.71	P4	15yr ART	Hypermutated	+	-	0	NA	NA	Yes	No	chr16	89423259	+	RP1-168P16.1;ANKRD11	Intron	Not Same	Non-repeat	No	No
PRIP011e.78	P4	15yr ART	Large Deletion	+	-	0	NA	NA	No	NA
PRIP011e.80	P4	15yr ART	Large Deletion	-	-	0	NA	NA	No	NA
PRIP011e.87	P4	15yr ART	Large Deletion	+	-	0	NA	NA	Yes	No	chr17	7552286	-	TNFSF12;TNFSF12-TNFSF13	Intron	Not Same	LINE: L2	No	No
THRIP009.34	P4	15yr ART	Premature Stop Codon	+	-	0	NA	NA	Yes	Yes	chr6	31554487	+	NFKBIL1	Intron	Same	LINE: L1M5	No	No
THRIP009.73	P4	15yr ART	Premature Stop Codon	+	-	0	NA	NA	Yes	Yes	chr6	31554487	+	NFKBIL1	Intron	Same	LINE: L1M5	No	No
THRIP011a.1	P4	15yr ART	Premature Stop Codon	+	-	0	NA	NA	Yes	Yes	chr6	31554487	+	NFKBIL1	Intron	Same	LINE: L1M5	No	No
THRIP009.28	P4	15yr ART	5' defect	+	-	0	NA	NA	Yes	Yes	chr5	177901756	-	Non-genic/pseudogenic	Non-genic/pseudogenic	Non-genic/pseudogenic	LINE: L1MA4A	Yes	No
THRIP009.63	P4	15yr ART	5' defect	+	-	0	NA	NA	Yes	Yes	chr5	177901756	-	Non-genic/pseudogenic	Non-genic/pseudogenic	Non-genic/pseudogenic	LINE: L1MA4A	Yes	No
THRIP009.68	P4	15yr ART	5' defect	+	-	0	NA	NA	Yes	Yes	chr5	177901756	-	Non-genic/pseudogenic	Non-genic/pseudogenic	Non-genic/pseudogenic	LINE: L1MA4A	Yes	No
PRIP011e.55	P4	15yr ART	5' defect	+	-	0	NA	NA	Yes	Yes	chr5	177901756	-	Non-genic/pseudogenic	Non-genic/pseudogenic	Non-genic/pseudogenic	LINE: L1MA4A	Yes	No
PRIP011e.61	P4	15yr ART	5' defect	+	-	0	NA	NA	Yes	Yes	chr5	177901756	-	Non-genic/pseudogenic	Non-genic/pseudogenic	Non-genic/pseudogenic	LINE: L1MA4A	Yes	No
THRIP009.23	P4	15yr ART	5' defect	+	-	0	NA	NA	Yes	Yes	chr11	75567864	-	SERPINH1	Mixed	Not Same	SINE: MIR3	No	No
THRIP009.79	P4	15yr ART	5' defect	+	-	0	NA	NA	Yes	Yes	chr11	75567864	-	SERPINH1	Mixed	Not Same	SINE: MIR3	No	No
PRIP027h.70	P5	Viremic	Large Deletion	+	-	0	-	0	Yes	Yes	chr11	28223109	-	METTL15	Intron	Not Same	Non-repeat	No	High Signal Region
PRIP027g.23	P5	Viremic	Large Deletion	+	-	0	-	0	Yes	Yes	chr11	28223109	-	METTL15	Intron	Not Same	Non-repeat	No	High Signal Region
PRIP027j.16	P5	Viremic	Large Deletion	+	-	0	-	0	Yes	Yes	chr13	67485907	-	Non-genic/pseudogenic	Non-genic/pseudogenic	Non-genic/pseudogenic	Non-repeat	Yes	No
PRIP027j.68	P5	Viremic	Large Deletion	+	-	0	-	0	Yes	Yes	chr13	67485907	-	Non-genic/pseudogenic	Non-genic/pseudogenic	Non-genic/pseudogenic	Non-repeat	Yes	No
PRIP027j.6	P5	Viremic	Large Deletion	+	-	0	-	0	No	NA
PRIP027j.10	P5	Viremic	Large Deletion	+	+	387.2	-	0	Yes	No	chr5	134197394	-	PPP2CA;CTD-2410N18.5	Mixed	Same	Non-repeat	No	No
PRIP027j.11	P5	Viremic	Large Deletion	+	-	0	-	0	Yes	No	chr1	35609495	+	PSMB2	Intron	Not Same	Non-repeat	No	No
PRIP027j.19	P5	Viremic	Large Deletion	-	-	0	-	0	Yes	No	chr6	34385387	+	NUDT3;RPS10-NUDT3	Intron	Not Same	SINE: AluJr	No	No
PRIP027j.24	P5	Viremic	Large Deletion	+	-	0	-	0	No	NA
PRIP027j.31	P5	Viremic	Large Deletion	-	-	0	-	0	No	NA
PRIP027j.32	P5	Viremic	Large Deletion	+	+	2024	+	233	Yes	No	chr19	41339374	+	TGFB1	Intron	Not Same	SINE: AluJb	No	No
PRIP027j.37	P5	Viremic	Large Deletion	+	-	0	-	0	Yes	No	chr11	74386734	-	PGM2L1	Intron	Same	SINE: AluJo	No	No
PRIP027j.38	P5	Viremic	Large Deletion	-	-	0	-	0	No	NA
PRIP027j.54	P5	Viremic	Hypermutated	-	-	0	-	0	No	NA
PRIP027j.55	P5	Viremic	Large Deletion	-	-	0	-	0	Yes	No	chr17	4314919	+	UBE2G1	Intron	Not Same	LINE: L1MC5	No	No
PRIP027j.56	P5	Viremic	Large Deletion	-	+	528	-	0	Yes	No	chr16	31186452	-	FUS	Mixed	Not Same	Non-repeat	No	No
PRIP027j.76	P5	Viremic	Large Deletion	+	+	4400000	+	528	No	NA
PRIP027j.77	P5	Viremic	Large Deletion	-	-	0	-	0	Yes	No	chr19	44169228	-	ZNF226	Intron	Not Same	SINE: AluSx1	No	No
PRIP027j.79	P5	Viremic	Large Deletion	-	-	0	-	0	Yes	No	chr3	49740272	+	IP6K1	Intron	Not Same	SINE: FLAM_C	No	No
PRIP027j.85	P5	Viremic	Hypermutated	+	-	0	-	0	Yes	No	chr1	13756875	-	PRDM2	Intron	Not Same	SINE: MIRb	No	No
PRIP027j.88	P5	Viremic	Premature Stop Codon	+	-	0	-	0	Yes	No	chr15	17155211	+	Non-genic/pseudogenic	Non-genic/pseudogenic	Non-genic/pseudogenic	Satellite: ALR/Alpha	Yes	High Signal Region
PRIP027h.6	P5	Viremic	Large Deletion	+	+	1694000	-	0	No	NA
PRIP027h.9	P5	Viremic	Intact	+	-	0	-	0	Yes	No	chr17	82530544	-	FOXK2	Intron	Not Same	SINE: AluSx	No	No
PRIP027h.10	P5	Viremic	Large Deletion	-	-	0	-	0	Yes	No	chr8	99175895	+	VPS13B	Intron	Same	DNA: Tigger2	No	No
PRIP027h.14	P5	Viremic	Large Deletion	-	-	0	-	0	No	NA
PRIP027h.15	P5	Viremic	Large Deletion	-	-	0	-	0	Yes	No	chr19	18068567	+	IL12RB1	Intron	Not Same	LINE: L2b	No	No
PRIP027h.18	P5	Viremic	Large Deletion	+	+	1170400	-	0	Yes	No	chr17	80645311	+	RPTOR	Intron	Same	Non-repeat	No	No
PRIP027h.19	P5	Viremic	Intact	+	-	0	-	0	No	NA
PRIP027h.29	P5	Viremic	Large Deletion	+	+	3036	-	0	No	NA
PRIP027h.30	P5	Viremic	Large Deletion	-	-	0	-	0	Yes	No	chr20	50518626	-	PTPN1	Intron	Not Same	Simple/Microsatellite: (TTG)n	No	No
PRIP027h.31	P5	Viremic	Large Deletion	-	-	0	-	0	Yes	No	chr6	125842078	-	NCOA7	Intron	Not Same	LINE: L4_B_Mam	No	No
PRIP027h.33	P5	Viremic	Large Deletion	+	+	11396	+	1386000	No	NA
PRIP027h.36	P5	Viremic	Intact	+	+	1944800	-	0	Yes	No	chr15	42271485	-	GANC;TMEM87A	Intron	Multiple	DNA: Tigger3a	No	No
PRIP027h.37	P5	Viremic	Large Deletion	-	-	0	-	0	No	NA
PRIP027h.39	P5	Viremic	Large Deletion	-	-	0	-	0	No	NA
PRIP027h.42	P5	Viremic	Large Deletion	-	-	0	-	0	No	NA
PRIP027h.43	P5	Viremic	Large Deletion	+	-	0	-	0	No	NA
PRIP027h.44	P5	Viremic	Large Deletion	+	+	1628000	-	0	No	NA
PRIP027h.45	P5	Viremic	Large Deletion	-	-	0	-	0	No	NA
PRIP027h.46	P5	Viremic	Large Deletion	+	-	0	-	0	No	NA
PRIP027h.47	P5	Viremic	Hypermutated	-	-	0	+	936760	No	NA
PRIP027h.48	P5	Viremic	Large Deletion	+	+	15576	+	484	Yes	No	chr17	75974446	-	ACOX1	Intron	Same	Non-repeat	No	No
PRIP027h.49	P5	Viremic	Large Deletion	+	-	0	-	0	No	NA
PRIP027h.54	P5	Viremic	Intact	+	-	0	-	0	No	NA
PRIP027h.60	P5	Viremic	Large Deletion	-	-	0	-	0	Yes	No	chr10	133412941	-	RP11-108K14.8;MTG1	Intron	Not Same	LINE: L1ME1	No	No
PRIP027h.62	P5	Viremic	Large Deletion	+	+	2420	-	0	No	NA
PRIP027h.63	P5	Viremic	Large Deletion	-	+	10648	+	1623600	Yes	No	chr21	33340912	+	IFNAR1	Intron	Same	Non-repeat	No	No
PRIP027h.66	P5	Viremic	Large Deletion	-	-	0	-	0	Yes	No	chrX	24517871	-	PDK3	Intron	Not Same	Non-repeat	No	No
PRIP027h.67	P5	Viremic	Large Deletion	-	+	696520	+	1056000	Yes	No	chr19	23382867	-	ZNF91	Intron	Same	LINE: L1PREC2	No	No
PRIP027h.73	P5	Viremic	Large Deletion	-	-	0	+	718520	Yes	No	chr9	125757015	-	PBX3	Intron	Not Same	Non-repeat	No	No
PRIP027h.76	P5	Viremic	Large Deletion	-	-	0	-	0	No	NA
PRIP027h.79	P5	Viremic	Large Deletion	-	-	0	+	242	Yes	No	chr1	119049763	+	WARS2-IT1;WARS2	Intron	Multiple	LINE: L2a	No	No
PRIP027h.81	P5	Viremic	Large Deletion	+	-	0	-	0	Yes	No	chr3	47641140	+	SMARCC1	Intron	Not Same	LINE: L1M5	No	No
PRIP027h.82	P5	Viremic	Large Deletion	-	+	17996	+	295	Yes	No	chr19	12740998	-	ASNA1	Intron	Not Same	LINE: L2	No	No
PRIP027g.1	P5	Viremic	Large Deletion	+	+	1830400	+	1531200	No	NA
PRIP027g.7	P5	Viremic	Large Deletion	-	+	338.8	+	352	Yes	No	chr10	103165481	+	NT5C2	Intron	Not Same	SINE: AluSq2	No	No
PRIP027g.8	P5	Viremic	Large Deletion	-	-	0	-	0	No	NA
PRIP027g.12	P5	Viremic	Premature Stop Codon	+	-	0	-	0	No	NA
PRIP027g.14	P5	Viremic	Intact	+	-	0	-	0	No	NA
PRIP027g.16	P5	Viremic	Large Deletion	+	+	5060	+	880	No	NA
PRIP027g.18	P5	Viremic	Large Deletion	+	-	0	-	0	No	NA
PRIP027g.19	P5	Viremic	Intact	+	+	4708	-	0	No	NA
PRIP027g.20	P5	Viremic	Large Deletion	-	-	0	-	0	No	NA
PRIP027g.24	P5	Viremic	Large Deletion	-	-	0	-	0	Yes	No	chr20	54371581	+	Non-genic/pseudogenic	Non-genic/pseudogenic	Non-genic/pseudogenic	LINE: L1M2	Yes	No
PRIP027g.33	P5	Viremic	Large Deletion	-	+	704	-	0	No	NA
PRIP027g.34	P5	Viremic	Large Deletion	-	-	0	-	0	No	NA
PRIP027g.43	P5	Viremic	Large Deletion	-	-	0	-	0	No	NA
PRIP027g.44	P5	Viremic	Large Deletion	-	-	0	-	0	Yes	No	chr16	58561643	+	SNORA50A;CNOT1	Intron	Not Same	DNA: Tigger4a	No	No
PRIP027g.46	P5	Viremic	Large Deletion	+	+	391.6	-	0	No	NA
PRIP027g.48	P5	Viremic	Large Deletion	+	-	0	-	0	No	NA
PRIP027g.49	P5	Viremic	Large Deletion	+	-	0	-	0	No	NA
PRIP027g.50	P5	Viremic	Large Deletion	-	-	0	-	0	No	NA
PRIP027g.51	P5	Viremic	Hypermutated	+	-	0	-	0	No	NA
PRIP027g.56	P5	Viremic	Large Deletion	+	-	0	+	22132	No	NA
PRIP027g.61	P5	Viremic	Large Deletion	+	-	0	-	0	No	NA
PRIP027g.64	P5	Viremic	Large Deletion	-	-	0	-	0	No	NA
PRIP027g.68	P5	Viremic	Large Deletion	-	+	5060000	+	8140000	No	NA
PRIP027g.69	P5	Viremic	Large Deletion	-	-	0	-	0	No	NA
PRIP027g.70	P5	Viremic	Large Deletion	+	+	1044560	-	0	No	NA
PRIP027g.72	P5	Viremic	Intact	+	+	431.2	-	0	No	NA
PRIP027g.76	P5	Viremic	Large Deletion	-	+	4092	+	365	No	NA
PRIP027g.80	P5	Viremic	Large Deletion	-	+	4708000	-	0	No	NA
PRIP027g.84	P5	Viremic	Large Deletion	-	+	792	-	0	Yes	No	chr11	65501667	+	MALAT1	Exon	Same	Non-repeat	No	No
PRIP027g.85	P5	Viremic	Large Deletion	+	-	0	-	0	No	NA
PRIP027g.88	P5	Viremic	Large Deletion	-	-	0	-	0	No	NA
PRIP023c.1	P5	1yr ART	Large Deletion	-	-	0	-	0	Yes	No	chr4	185285503	-	SNX25	Intron	Not Same	Non-repeat	No	No
PRIP023c.7	P5	1yr ART	Large Deletion	+	-	0	-	0	Yes	No	chr9	133128463	+	RALGDS	Intron	Not Same	Non-repeat	No	No
PRIP023c.9	P5	1yr ART	Large Deletion	-	+	675840	+	3344282	Yes	No	chr6	41863844	+	USP49	Intron	Not Same	SINE: AluJo	No	No
PRIP023c.10	P5	1yr ART	Large Deletion	+	-	0	-	0	No	NA
PRIP023c.12	P5	1yr ART	Large Deletion	-	-	0	-	0	No	NA
PRIP023c.15	P5	1yr ART	Large Deletion	+	-	0	-	0	No	NA
PRIP023c.16	P5	1yr ART	Large Deletion	+	-	0	-	0	Yes	No	chr18	2603156	-	NDC80	Intron	Not Same	LINE: L2b	No	No
PRIP023c.17	P5	1yr ART	Large Deletion	-	-	0	-	0	No	NA
PRIP023c.19	P5	1yr ART	Large Deletion	-	-	0	-	0	Yes	No	chr2	53915601	-	PSME4	Intron	Same	Non-repeat	No	No
PRIP023c.20	P5	1yr ART	Hypermutated	+	-	0	-	0	No	NA
PRIP023c.21	P5	1yr ART	Large Deletion	+	+	1100	-	0	No	NA
PRIP023c.23	P5	1yr ART	Large Deletion	-	-	0	-	0	Yes	No	chr1	149614418	-	LINC00869	Intron	Not Same	Non-repeat	No	No
PRIP023c.24	P5	1yr ART	Large Deletion	+	-	0	-	0	No	NA
PRIP023c.26	P5	1yr ART	Large Deletion	-	+	139040	-	0	No	NA
PRIP023c.27	P5	1yr ART	Large Deletion	+	+	262240	-	0	No	NA
PRIP023c.29	P5	1yr ART	Large Deletion	+	+	157960	-	0	No	NA
PRIP023c.30	P5	1yr ART	Large Deletion	-	-	0	-	0	Yes	No	chr17	82452256	+	C17orf62	Promoter	Not Same	LTR: MER4D1	No	No
PRIP023c.31	P5	1yr ART	Large Deletion	+	-	0	-	0	No	NA
PRIP023c.32	P5	1yr ART	Large Deletion	-	-	0	-	0	No	NA
PRIP023c.34	P5	1yr ART	Large Deletion	-	-	0	-	0	No	NA
PRIP023c.36	P5	1yr ART	Large Deletion	-	-	0	-	0	Yes	No	chr16	3209750	+	AJ003147.9	Intron	Same	Non-repeat	No	No
PRIP023c.37	P5	1yr ART	Large Deletion	-	-	0	-	0	No	NA
PRIP023c.38	P5	1yr ART	Large Deletion	-	+	100320	-	0	No	NA
PRIP023c.39	P5	1yr ART	Large Deletion	-	+	552640	+	283492	No	NA
PRIP023c.40	P5	1yr ART	Premature Stop Codon	+	-	0	-	0	No	NA
PRIP023c.42	P5	1yr ART	Large Deletion	-	-	0	-	0	No	NA
PRIP023c.43	P5	1yr ART	Large Deletion	-	-	0	-	0	No	NA
PRIP023c.44	P5	1yr ART	Large Deletion	-	-	0	-	0	No	NA
PRIP023c.46	P5	1yr ART	Large Deletion	+	-	0	-	0	Yes	No	chr17	47578399	-	NPEPPS	Intron	Not Same	Non-repeat	No	No
PRIP023c.47	P5	1yr ART	Large Deletion	-	-	0	-	0	No	NA
PRIP023c.48	P5	1yr ART	Large Deletion	-	-	0	-	0	Yes	No	chr21	34080096	-	MRPS6;SLC5A3;AP000320.7	Intron	Not Same	Non-repeat	No	No
PRIP023c.49	P5	1yr ART	Large Deletion	-	-	0	-	0	No	NA
PRIP023c.51	P5	1yr ART	Large Deletion	+	-	0	-	0	No	NA
PRIP023c.52	P5	1yr ART	Large Deletion	+	-	0	-	0	Yes	No	chr22	24347315	+	SPECC1L;SPECC1L-ADORA2A	Intron	Same	Non-repeat	No	No
PRIP023c.53	P5	1yr ART	Large Deletion	-	+	572	-	0	No	NA
PRIP023c.57	P5	1yr ART	Large Deletion	-	-	0	-	0	No	NA
PRIP023c.58	P5	1yr ART	Large Deletion	+	-	0	-	0	Yes	No	chr1	154162054	+	TPM3	Intron	Not Same	Non-repeat	No	No
PRIP023c.60	P5	1yr ART	Hypermutated	+	+	726000	-	0	No	NA
PRIP023c.61	P5	1yr ART	Hypermutated	+	-	0	-	0	No	NA
PRIP023c.62	P5	1yr ART	Premature Stop Codon	-	-	0	-	0	No	NA
PRIP023c.63	P5	1yr ART	Hypermutated	-	+	2288	+	156640	Yes	No	chr12	57483076	+	MARS;ARHGAP9	Intron	Multiple	SINE: AluSx1	No	No
PRIP023c.66	P5	1yr ART	Large Deletion	+	-	0	-	0	No	NA
PRIP023c.71	P5	1yr ART	Large Deletion	-	-	0	-	0	Yes	No	chr3	195347577	+	ACAP2	Intron	Not Same	LINE: L1ME2z	No	No
PRIP023c.73	P5	1yr ART	Large Deletion	-	+	412720	+	392480	No	NA
PRIP023c.74	P5	1yr ART	Large Deletion	-	+	2112	-	0	No	NA
PRIP023c.75	P5	1yr ART	Large Deletion	+	-	0	-	0	No	NA
PRIP023c.81	P5	1yr ART	Hypermutated	+	-	0	+	152504	No	NA
PRIP023c.82	P5	1yr ART	Hypermutated	+	-	0	+	3344	Yes	No	chr15	41929417	+	EHD4	Intron	Not Same	Non-repeat	No	No
PRIP023c.85	P5	1yr ART	Large Deletion	+	+	2838000	-	0	No	NA
PRIP023c.86	P5	1yr ART	Large Deletion	+	-	0	-	0	No	NA
PRIP023c.87	P5	1yr ART	Large Deletion	-	-	0	-	0	No	NA
PRIP023c.88	P5	1yr ART	Large Deletion	-	-	0	-	0	No	NA
PRIP023a.1	P5	1yr ART	Large Deletion	+	+	863720	-	0	No	NA
PRIP023a.6	P5	1yr ART	Hypermutated	-	-	0	-	0	No	NA
PRIP023a.7	P5	1yr ART	Large Deletion	-	-	0	-	0	Yes	No	chr8	30629984	+	GTF2E2	Intron	Not Same	Non-repeat	No	No
PRIP023a.8	P5	1yr ART	Large Deletion	-	-	0	-	0	Yes	No	chr16	430309	-	RAB11FIP3	Intron	Not Same	Non-repeat	No	No
PRIP023a.10	P5	1yr ART	Large Deletion	+	-	0	-	0	Yes	No	chr1	23621149	+	MDS2	Intron	Same	Non-repeat	No	No
PRIP023a.14	P5	1yr ART	Large Deletion	+	-	0	-	0	Yes	No	chr1	39324087	+	MACF1	Intron	Same	Non-repeat	No	No
PRIP023a.15	P5	1yr ART	Large Deletion	-	+	664840	-	0	Yes	No	chr16	50748844	-	CYLD	Intron	Not Same	Non-repeat	No	No
PRIP023a.16	P5	1yr ART	Large Deletion	+	+	1452	-	0	Yes	No	chr16	70244523	+	Non-genic/pseudogenic	Non-genic/pseudogenic	Non-genic/pseudogenic	Non-repeat	Yes	No
PRIP023a.17	P5	1yr ART	Large Deletion	+	-	0	-	0	No	NA
PRIP023a.18	P5	1yr ART	Large Deletion	+	+	740960	-	0	Yes	No	chr1	117527648	+	MAN1A2	Exon	Same	Non-repeat	No	No
PRIP023a.19	P5	1yr ART	Large Deletion	+	-	0	-	0	Yes	No	chr7	150464707	-	GIMAP8	Intron	Not Same	SINE: AluJr4	No	No
PRIP023a.20	P5	1yr ART	Large Deletion	+	-	0	-	0	Yes	No	chr20	35051120	-	TRPC4AP	Intron	Same	Non-repeat	No	No
PRIP023a.22	P5	1yr ART	Large Deletion	+	+	2191200	-	0	No	NA
PRIP023a.24	P5	1yr ART	Large Deletion	-	-	0	-	0	Yes	No	chr17	22337938	+	Non-genic/pseudogenic	Non-genic/pseudogenic	Non-genic/pseudogenic	Non-repeat	Yes	No
PRIP023a.25	P5	1yr ART	Large Deletion	+	-	0	-	0	No	NA
PRIP023a.26	P5	1yr ART	Large Deletion	-	-	0	-	0	No	NA
PRIP023a.28	P5	1yr ART	Hypermutated	+	-	0	-	0	Yes	No	chr22	37111636	-	Non-genic/pseudogenic	Non-genic/pseudogenic	Non-genic/pseudogenic	Non-repeat	Yes	No
PRIP023a.29	P5	1yr ART	Large Deletion	+	+	440	-	0	No	NA
PRIP023a.32	P5	1yr ART	Large Deletion	+	-	0	-	0	No	NA
PRIP023a.33a	P5	1yr ART	Large Deletion	+	-	0	-	0	Yes	No	chr1	150412469	+	RPRD2	Intron	Same	Non-repeat	No	No
PRIP023a.33b	P5	1yr ART	Large Deletion	+	-	0	-	0	Yes	No	chr17	76198056	+	RNF157	Intron	Not Same	LTR: HERV16-int	No	No
PRIP023a.34	P5	1yr ART	Large Deletion	+	-	0	-	0	Yes	No	chr19	12535077	+	CTD-2192J16.17;ZNF564;CTD-2192J16.20	Intron	Not Same	LINE: L1MC2	No	No
PRIP023a.36	P5	1yr ART	Large Deletion	-	-	0	-	0	Yes	No	chr20	41420743	+	CHD6	Exon	Not Same	Non-repeat	No	No
PRIP023a.37	P5	1yr ART	Large Deletion	+	-	0	-	0	No	NA
PRIP023a.40	P5	1yr ART	Large Deletion	+	-	0	-	0	No	NA
PRIP023a.41	P5	1yr ART	Large Deletion	+	+	62040	-	0	No	NA
PRIP023a.42	P5	1yr ART	Large Deletion	-	-	0	-	0	Yes	No	chr16	29444834	+	BOLA2;RP11-345J4.5	Intron	Not Same	LINE: L1MC2	No	Low Mappability
PRIP023a.46	P5	1yr ART	Large Deletion	+	-	0	-	0	No	NA
PRIP023a.47	P5	1yr ART	Large Deletion	-	-	0	-	0	Yes	No	chr6	30030720	+	Non-genic/pseudogenic	Non-genic/pseudogenic	Non-genic/pseudogenic	LTR: MER65-int	Yes	No
PRIP023a.48	P5	1yr ART	Hypermutated	+	-	0	-	0	Yes	No	chr4	3124107	+	HTT	Intron	Same	Non-repeat	No	No
PRIP023a.50	P5	1yr ART	5' defect	+	+	462880	-	0	Yes	No	chr10	11561620	-	USP6NL	Intron	Same	LINE: L1ME3G	No	No
PRIP023a.51	P5	1yr ART	Large Deletion	+	-	0	-	0	No	NA
PRIP023a.52	P5	1yr ART	Large Deletion	+	-	0	-	0	No	NA
PRIP023a.54	P5	1yr ART	Large Deletion	+	-	0	+	10120	No	NA
PRIP023a.55	P5	1yr ART	Large Deletion	-	-	0	-	0	Yes	No	chr16	30277296	+	Non-genic/pseudogenic	Non-genic/pseudogenic	Non-genic/pseudogenic	Non-repeat	Yes	No
PRIP023a.58	P5	1yr ART	Large Deletion	+	-	0	-	0	Yes	No	chr17	66699423	-	PRKCA	Intron	Not Same	LINE: L1MA9	No	No
PRIP023a.60	P5	1yr ART	Large Deletion	+	-	0	-	0	Yes	No	chr16	89340230	+	ANKRD11	Intron	Not Same	Non-repeat	No	No
PRIP023a.63	P5	1yr ART	Large Deletion	+	-	0	-	0	Yes	No	chr15	40723547	-	RAD51	Intron	Not Same	LINE: L1MB7	No	No
PRIP023a.64	P5	1yr ART	Large Deletion	+	-	0	-	0	No	NA
PRIP023a.65	P5	1yr ART	Large Deletion	-	-	0	-	0	No	NA
PRIP023a.66	P5	1yr ART	Large Deletion	-	-	0	-	0	Yes	No	chr12	57705996	-	OS9;RP11-571M6.7	Intron	Multiple	LINE: L1M5	No	No
PRIP023a.67	P5	1yr ART	Large Deletion	+	-	0	-	0	Yes	No	chr10	74042631	+	VCL	Intron	Same	LINE: L1ME4c	No	No
PRIP023a.71	P5	1yr ART	Large Deletion	-	-	0	-	0	Yes	No	chr11	14495943	-	COPB1;RP11-140L24.4	Intron	Same	Non-repeat	No	No
PRIP023a.73	P5	1yr ART	Large Deletion	-	+	64680	+	361460	Yes	No	chr1	150756202	+	CTSS	Intron	Not Same	DNA: Tigger3b	No	No
PRIP023a.76	P5	1yr ART	Large Deletion	+	-	0	+	234960	No	NA
PRIP023a.77	P5	1yr ART	Large Deletion	+	-	0	-	0	Yes	No	chr11	68509781	+	PPP6R3	Intron	Same	SINE: AluSq2	No	No
PRIP023a.79	P5	1yr ART	Large Deletion	+	+	1553200	+	403920	Yes	No	chr21	15834929	+	USP25	Intron	Same	Non-repeat	No	No
PRIP023a.85	P5	1yr ART	Large Deletion	+	-	0	-	0	Yes	No	chr3	49043589	+	QRICH1	Intron	Not Same	SINE: AluSg	No	No
PRIP023a.86a	P5	1yr ART	Large Deletion	+	-	0	-	0	Yes	No	chr9	95891571	+	ERCC6L2	Intron	Same	LINE: L1MB5	No	No
PRIP023a.86b	P5	1yr ART	Large Deletion	+	-	0	-	0	Yes	No	chr15	64625590	-	ZNF609	Intron	Not Same	Non-repeat	No	No
PRIP023a.87	P5	1yr ART	Hypermutated	-	-	0	-	0	Yes	No	chr10	50383097	+	SGMS1	Intron	Not Same	SINE: MIRb	No	No
PRIP023a.88	P5	1yr ART	Large Deletion	-	-	0	+	612040	Yes	No	chr9	121109525	-	CNTRL	Intron	Not Same	LINE: L1ME3G	No	No
PRIP023c.45	P5	1yr ART	Large Deletion	+	-	0	-	0	Yes	Yes	chr11	28223109	-	METTL15	Intron	Not Same	Non-repeat	No	High Signal Region
PRIP023a.45	P5	1yr ART	Large Deletion	+	-	0	-	0	Yes	Yes	chr11	28223109	-	METTL15	Intron	Not Same	Non-repeat	No	High Signal Region
PRIP023a.57	P5	1yr ART	Large Deletion	+	+	6072	-	0	Yes	Yes	chr11	28223109	-	METTL15	Intron	Not Same	Non-repeat	No	High Signal Region
PRIP023c.33	P5	1yr ART	Large Deletion	-	-	0	-	0	Yes	Yes	chr22	42087328	-	NDUFA6	Mixed	Same	LINE: L2c	No	No
PRIP023a.80	P5	1yr ART	Large Deletion	-	-	0	-	0	Yes	Yes	chr22	42087328	-	NDUFA6	Mixed	Same	LINE: L2c	No	No
PRIP023c.6	P5	1yr ART	Large Deletion	-	-	0	-	0	Yes	Yes	chr5	16603303	+	FAM134B	Intron	Not Same	Non-repeat	No	No
PRIP023a.9	P5	1yr ART	Large Deletion	-	-	0	-	0	Yes	Yes	chr5	16603303	+	FAM134B	Intron	Not Same	Non-repeat	No	No
PRIP023a.11	P5	1yr ART	Large Deletion	+	-	0	-	0	Yes	Yes	chr14	96834373	+	VRK1	Intron	Same	Non-repeat	No	No
PRIP023a.39	P5	1yr ART	Large Deletion	+	-	0	-	0	Yes	Yes	chr14	96834373	+	VRK1	Intron	Same	Non-repeat	No	No
PRIP023c.11	P5	1yr ART	Large Deletion	+	+	1328800	-	0	Yes	Yes	chr15	64558813	+	ZNF609	Intron	Same	Non-repeat	No	No
PRIP023c.50	P5	1yr ART	Large Deletion	+	-	0	-	0	Yes	Yes	chr15	64558813	+	ZNF609	Intron	Same	Non-repeat	No	No
PRIP028g.6	P5	1yr ART	Intact	-	+	660	-	0	Yes	No	chr14	65550502	-	FUT8	Intron	Not Same	DNA: MER47A	No	No
PRIP028h.23	P5	1yr ART	Intact	-	+	8096	-	0	Yes	No	chr12	122899591	-	Non-genic/pseudogenic	Non-genic/pseudogenic	Non-genic/pseudogenic	SINE: AluSz	Yes	No
PRIP025c.68	P5	9yr ART	Intact	+	-	0	+	1174800	Yes	Yes	chr4	80497646	+	C4orf22	Intron	Same	Non-repeat	No	No
PRIP025c.76	P5	9yr ART	Intact	+	+	940720	-	0	Yes	Yes	chr4	80497646	+	C4orf22	Intron	Same	Non-repeat	No	No
PRIP025d.15	P5	9yr ART	Intact	+	+	4048000	+	2908400	Yes	Yes	chr4	80497646	+	C4orf22	Intron	Same	Non-repeat	No	No
PRIP025a.21	P5	9yr ART	Intact	+	+	338.8	-	0	Yes	Yes	chr4	80497646	+	C4orf22	Intron	Same	Non-repeat	No	No
PRIP025c.4	P5	9yr ART	Intact	+	-	0	-	0	Yes	Yes	chr11	67121688	-	KDM2A	Intron	Not Same	Non-repeat	No	No
PRIP025c.7a	P5	9yr ART	Intact	+	-	0	-	0	Yes	Yes	chr11	67121688	-	KDM2A	Intron	Not Same	Non-repeat	No	No
PRIP025c.29	P5	9yr ART	Intact	+	+	756360	-	0	Yes	Yes	chr11	67121688	-	KDM2A	Intron	Not Same	Non-repeat	No	No
PRIP025c.33	P5	9yr ART	Intact	+	+	748	-	0	Yes	Yes	chr11	67121688	-	KDM2A	Intron	Not Same	Non-repeat	No	No
PRIP025c.45	P5	9yr ART	Intact	+	+	1315600	-	0	Yes	Yes	chr11	67121688	-	KDM2A	Intron	Not Same	Non-repeat	No	No
PRIP025d.6	P5	9yr ART	Intact	+	+	359920	+	471680	Yes	Yes	chr11	67121688	-	KDM2A	Intron	Not Same	Non-repeat	No	No
PRIP025d.18	P5	9yr ART	Intact	+	+	396	-	0	Yes	Yes	chr11	67121688	-	KDM2A	Intron	Not Same	Non-repeat	No	No
PRIP025d.29	P5	9yr ART	Intact	+	+	1342000	+	271920	Yes	Yes	chr11	67121688	-	KDM2A	Intron	Not Same	Non-repeat	No	No
PRIP025d.31	P5	9yr ART	Intact	+	-	0	-	0	Yes	Yes	chr11	67121688	-	KDM2A	Intron	Not Same	Non-repeat	No	No
PRIP025d.32	P5	9yr ART	Intact	+	-	0	-	0	Yes	Yes	chr11	67121688	-	KDM2A	Intron	Not Same	Non-repeat	No	No
PRIP025d.45	P5	9yr ART	Intact	+	-	0	-	0	Yes	Yes	chr11	67121688	-	KDM2A	Intron	Not Same	Non-repeat	No	No
PRIP025d.51	P5	9yr ART	Intact	+	-	0	-	0	Yes	Yes	chr11	67121688	-	KDM2A	Intron	Not Same	Non-repeat	No	No
PRIP025d.62	P5	9yr ART	Intact	+	-	0	-	0	Yes	Yes	chr11	67121688	-	KDM2A	Intron	Not Same	Non-repeat	No	No
PRIP025d.64	P5	9yr ART	Intact	+	-	0	-	0	Yes	Yes	chr11	67121688	-	KDM2A	Intron	Not Same	Non-repeat	No	No
PRIP025d.69	P5	9yr ART	Intact	+	-	0	-	0	Yes	Yes	chr11	67121688	-	KDM2A	Intron	Not Same	Non-repeat	No	No
PRIP025d.76	P5	9yr ART	Intact	+	-	0	+	5016000	Yes	Yes	chr11	67121688	-	KDM2A	Intron	Not Same	Non-repeat	No	No
PRIP025a.5	P5	9yr ART	Intact	+	+	572	-	0	Yes	Yes	chr11	67121688	-	KDM2A	Intron	Not Same	Non-repeat	No	No
PRIP025a.6	P5	9yr ART	Intact	+	+	5324	+	1126400	Yes	Yes	chr11	67121688	-	KDM2A	Intron	Not Same	Non-repeat	No	No
PRIP025a.7	P5	9yr ART	Intact	+	-	0	-	0	Yes	Yes	chr11	67121688	-	KDM2A	Intron	Not Same	Non-repeat	No	No
PRIP025a.9	P5	9yr ART	Intact	+	-	0	-	0	Yes	Yes	chr11	67121688	-	KDM2A	Intron	Not Same	Non-repeat	No	No
PRIP025a.29	P5	9yr ART	Intact	+	-	0	-	0	Yes	Yes	chr11	67121688	-	KDM2A	Intron	Not Same	Non-repeat	No	No
PRIP025a.64	P5	9yr ART	Intact	+	-	0	-	0	Yes	Yes	chr11	67121688	-	KDM2A	Intron	Not Same	Non-repeat	No	No
PRIP025a.78	P5	9yr ART	Intact	+	-	0	-	0	Yes	Yes	chr11	67121688	-	KDM2A	Intron	Not Same	Non-repeat	No	No
PRIP025c.5	P5	9yr ART	Large Deletion	+	+	577280	-	0	Yes	No	chr5	76554066	-	IQGAP2	Intron	Not Same	LINE: L1MB8	No	No
PRIP025c.7b	P5	9yr ART	Large Deletion	+	-	0	-	0	Yes	No	chr1	155456067	-	ASH1L	Intron	Same	Non-repeat	No	No
PRIP025c.9	P5	9yr ART	5' defect	+	+	3348400	+	1183600	No	NA
PRIP025c.12	P5	9yr ART	Large Deletion	-	-	0	-	0	No	NA
PRIP025c.17	P5	9yr ART	Large Deletion	-	-	0	+	198000	Yes	No	chr13	32229122	-	FRY	Intron	Not Same	Non-repeat	No	No
PRIP025c.34	P5	9yr ART	Large Deletion	+	-	0	-	0	Yes	No	chr22	39420821	-	TAB1	Intron	Not Same	Non-repeat	No	No
PRIP025c.35	P5	9yr ART	Large Deletion	-	-	0	-	0	Yes	No	chr6	30510870	-	Non-genic/pseudogenic	Non-genic/pseudogenic	Non-genic/pseudogenic	LINE: L1MC4a	Yes	No
PRIP025c.37	P5	9yr ART	Large Deletion	-	-	0	-	0	No	NA
PRIP025c.38	P5	9yr ART	Large Deletion	+	+	307560	-	0	No	NA
PRIP025c.39	P5	9yr ART	Large Deletion	-	-	0	-	0	Yes	No	chr1	21135834	+	EIF4G3	Intron	Not Same	Non-repeat	No	No
PRIP025c.48	P5	9yr ART	Large Deletion	+	-	0	-	0	No	NA
PRIP025c.49	P5	9yr ART	Large Deletion	-	-	0	-	0	Yes	No	chr1	42484243	+	CCDC30	Intron	Same	LINE: L1ME1	No	No
PRIP025c.50	P5	9yr ART	Large Deletion	-	-	0	-	0	Yes	No	chr3	8933588	-	RAD18	Intron	Same	LINE: L1ME3A	No	No
PRIP025c.52	P5	9yr ART	Large Deletion	+	+	3322000	-	0	No	NA
PRIP025c.53	P5	9yr ART	Large Deletion	+	-	0	-	0	No	NA
PRIP025c.56	P5	9yr ART	Large Deletion	+	-	0	-	0	Yes	No	chr11	66066652	-	SF3B2	Mixed	Not Same	LINE: L1MEc	No	No
PRIP025c.63	P5	9yr ART	Large Deletion	-	-	0	-	0	Yes	No	chr2	113926710	-	ACTR3	Intron	Not Same	LTR: MSTB2	No	No
PRIP025c.64	P5	9yr ART	Large Deletion	+	-	0	-	0	Yes	No	chr9	129911746	-	FNBP1	Intron	Same	SINE: AluSx3	No	No
PRIP025c.73	P5	9yr ART	Large Deletion	+	+	1601600	-	0	No	NA
PRIP025c.77	P5	9yr ART	Large Deletion	+	+	1588400	-	0	Yes	No	chr1	52496471	+	ZCCHC11	Intron	Not Same	Non-repeat	No	No
PRIP025c.78	P5	9yr ART	Large Deletion	+	-	0	-	0	No	NA
PRIP025c.86	P5	9yr ART	Large Deletion	-	+	50600	-	0	Yes	No	chr9	132349406	+	SETX	Exon	Not Same	Non-repeat	No	No
PRIP025d.3	P5	9yr ART	Large Deletion	-	-	0	-	0	Yes	No	chr6	32824337	-	XXbac-BPG246D15.9;TAP2	Intron	Same	LINE: L1MEd	No	No
PRIP025d.5	P5	9yr ART	Large Deletion	-	-	0	-	0	Yes	No	chr6	26424611	-	Non-genic/pseudogenic	Non-genic/pseudogenic	Non-genic/pseudogenic	Non-repeat	Yes	No
PRIP025d.7	P5	9yr ART	Large Deletion	+	-	0	-	0	Yes	No	chr3	52586183	-	PBRM1	Mixed	Same	SINE: AluSg	No	No
PRIP025d.12	P5	9yr ART	Large Deletion	+	+	829840	-	0	No	NA
PRIP025d.53	P5	9yr ART	Large Deletion	-	-	0	-	0	Yes	Yes	chr22	42087328	-	NDUFA6	Mixed	Same	LINE: L2c	No	No
PRIP025d.16	P5	9yr ART	Large Deletion	+	+	836	-	0	No	NA
PRIP025d.20	P5	9yr ART	Large Deletion	+	+	660	-	0	No	NA
PRIP025d.22	P5	9yr ART	Large Deletion	+	+	1742400	+	184360	No	NA
PRIP025d.40	P5	9yr ART	Large Deletion	+	-	0	-	0	No	NA
PRIP025d.42	P5	9yr ART	Large Deletion	+	-	0	-	0	No	NA
PRIP025d.48	P5	9yr ART	Large Deletion	-	+	2332	-	0	Yes	No	chr17	78770020	+	CYTH1	Intron	Not Same	SINE: AluSc5	No	No
PRIP025d.54	P5	9yr ART	Large Deletion	-	-	0	-	0	Yes	No	chr3	197078994	-	DLG1	Intron	Same	Non-repeat	No	No
PRIP025d.61	P5	9yr ART	Large Deletion	+	-	0	-	0	Yes	No	chr16	70338369	-	RP11-529K1.3;RP11-529K1.2	Intron	Multiple	SINE: AluSx1	No	No
PRIP025d.67	P5	9yr ART	Large Deletion	+	+	2719200	-	0	No	NA
PRIP025d.68	P5	9yr ART	Large Deletion	+	-	0	-	0	Yes	No	chr17	35041627	+	RFFL;RAD51L3-RFFL	Intron	Not Same	Non-repeat	No	No
PRIP025c.79	P5	9yr ART	Hypermutated	-	+	646360	-	0	Yes	Yes	chrX	20244331	+	RPS6KA3	Intron	Not Same	Non-repeat	No	No
PRIP025d.72	P5	9yr ART	Large Deletion	+	-	0	-	0	Yes	No	chr20	45397178	+	SYS1-DBNDD2;TP53TG5	Intron	Multiple	LINE: L1MCa	No	No
PRIP025d.74	P5	9yr ART	5' defect	+	+	2626800	-	0	Yes	No	chr11	18487573	-	TSG101	Intron	Same	SINE: FLAM_C	No	No
PRIP025d.50	P5	9yr ART	Hypermutated	-	+	880	-	0	Yes	Yes	chrX	20244331	+	RPS6KA3	Intron	Not Same	Non-repeat	No	No
PRIP025d.78	P5	9yr ART	Large Deletion	+	-	0	-	0	Yes	No	chr17	42235138	-	RP11-358B23.6;STAT5B	Mixed	Multiple	LINE: L2a	No	No
PRIP025d.81	P5	9yr ART	Large Deletion	-	-	0	-	0	Yes	No	chr1	224313656	-	NVL	Intron	Same	LINE: L1M4	No	No
PRIP025d.83	P5	9yr ART	Large Deletion	-	-	0	-	0	Yes	No	chr1	30955500	-	PUM1	Intron	Same	Non-repeat	No	No
PRIP025d.85	P5	9yr ART	Large Deletion	+	-	0	-	0	Yes	No	chr17	81986981	+	ASPSCR1	Intron	Same	Non-repeat	No	No
PRIP025a.1	P5	9yr ART	Hypermutated	+	-	0	-	0	Yes	No	chr3	184957877	+	VPS8	Intron	Same	LTR: MER34B	No	No
PRIP025a.4	P5	9yr ART	Large Deletion	-	-	0	-	0	Yes	No	chr4	67663130	-	UBA6	Mixed	Same	Non-repeat	No	No
PRIP025c.3	P5	9yr ART	Large Deletion	-	-	0	-	0	Yes	Yes	chr17	80656277	-	RPTOR	Intron	Not Same	SINE: AluSx	No	No
PRIP025d.37	P5	9yr ART	Large Deletion	-	-	0	-	0	Yes	Yes	chr17	80656277	-	RPTOR	Intron	Not Same	SINE: AluSx	No	No
PRIP025d.66	P5	9yr ART	Large Deletion	-	-	0	-	0	Yes	Yes	chr17	80656277	-	RPTOR	Intron	Not Same	SINE: AluSx	No	No
PRIP025a.8	P5	9yr ART	Large Deletion	+	+	1496	-	0	Yes	No	chr16	69253703	+	SNTB2	Intron	Same	Non-repeat	No	No
PRIP025a.10	P5	9yr ART	Large Deletion	-	-	0	-	0	Yes	No	chr6	31789449	+	VARS	Intron	Not Same	LINE: L1ME3G	No	No
PRIP025a.12	P5	9yr ART	Large Deletion	-	+	2508	-	0	No	NA
PRIP025a.14	P5	9yr ART	Large Deletion	+	-	0	-	0	Yes	No	chr16	68980459	+	TANGO6	Intron	Same	SINE: FLAM_A	No	No
PRIP025a.17	P5	9yr ART	Hypermutated	+	-	0	-	0	Yes	No	chr11	120436981	-	ARHGEF12	Intron	Not Same	Non-repeat	No	No
PRIP025a.26	P5	9yr ART	Large Deletion	+	+	71720	-	0	Yes	No	chr16	30858857	+	BCL7C	Intron	Not Same	LINE: L1MEj	No	No
PRIP025a.28	P5	9yr ART	Hypermutated	-	+	3304400	-	0	Yes	No	chr8	34062887	-	Non-genic/pseudogenic	Non-genic/pseudogenic	Non-genic/pseudogenic	SINE: AluY	Yes	No
PRIP025c.28	P5	9yr ART	Large Deletion	-	+	287320	-	0	Yes	Yes	chr2	61469355	+	RP11-355B11.2;USP34	Intron	Multiple	Non-repeat	No	No
PRIP025a.31	P5	9yr ART	Large Deletion	-	+	3269200	-	0	Yes	No	chr3	108837123	-	TRAT1	Intron	Not Same	Non-repeat	No	No
PRIP025a.32	P5	9yr ART	Large Deletion	+	-	0	-	0	Yes	No	chr2	113938409	-	ACTR3	Intron	Not Same	LINE: L1MEc	No	No
PRIP025a.34	P5	9yr ART	Large Deletion	+	+	1773200	-	0	No	NA
PRIP025a.39	P5	9yr ART	Large Deletion	-	+	1293600	+	528	No	NA
PRIP025a.46	P5	9yr ART	Large Deletion	+	-	0	-	0	No	NA
PRIP025a.54	P5	9yr ART	Large Deletion	-	-	0	-	0	No	NA
PRIP025a.55	P5	9yr ART	Premature Stop Codon	+	-	0	-	0	Yes	No	chr15	52645803	+	FAM214A	Intron	Not Same	Non-repeat	No	No
PRIP025a.56	P5	9yr ART	Large Deletion	-	+	2156	-	0	No	NA
PRIP025a.60	P5	9yr ART	Large Deletion	+	-	0	-	0	No	NA
PRIP025d.55	P5	9yr ART	Large Deletion	-	-	0	-	0	Yes	Yes	chr2	61469355	+	RP11-355B11.2;USP34	Intron	Multiple	Non-repeat	No	No
PRIP025a.71	P5	9yr ART	Large Deletion	+	+	1161600	+	343	No	NA
PRIP025a.72	P5	9yr ART	Large Deletion	-	-	0	-	0	Yes	No	chr15	75865468	-	UBE2Q2	Intron	Not Same	LINE: L1ME3B	No	No
PRIP025d.63	P5	9yr ART	Large Deletion	-	-	0	-	0	Yes	Yes	chr2	61469355	+	RP11-355B11.2;USP34	Intron	Multiple	Non-repeat	No	No
PRIP025a.81	P5	9yr ART	Large Deletion	+	-	0	-	0	No	NA
PRIP025a.84	P5	9yr ART	Large Deletion	+	-	0	-	0	No	NA
PRIP025a.85	P5	9yr ART	Large Deletion	+	+	264	-	0	No	NA
PRIP025a.86	P5	9yr ART	Large Deletion	+	-	0	-	0	Yes	No	chr12	93401369	-	NUDT4	Exon	Not Same	Non-repeat	No	No
PRIP025a.88	P5	9yr ART	Large Deletion	+	-	0	-	0	No	NA
PRIP.030a.10	P6	7.5yr ART	Large Deletion	+	+	97680	+	2279200	No	NA
PRIP.030a.18	P6	7.5yr ART	5' defect	+	+	24772	+	880	Yes	No	chr1	28933087	-	EPB41	Intron	Not Same	Non-repeat	No	No
PRIP.030a.19	P6	7.5yr ART	Intact	+	-	0	-	0	Yes	Yes	chr1	155773512	-	GON4L	Intron	Same	Non-repeat	No	No
PRIP.030a.26	P6	7.5yr ART	Large Deletion	+	+	136	-	0	No	NA
PRIP.030a.27	P6	7.5yr ART	Intact	+	+	1320	-	0	Yes	Yes	chr1	155773512	-	GON4L	Intron	Same	Non-repeat	No	No
PRIP.030a.33	P6	7.5yr ART	Large Deletion	+	+	1540	-	0	No	NA
PRIP.030a.35	P6	7.5yr ART	Large Deletion	+	-	0	-	0	Yes	No	chr16	30324639	+	Non-genic/pseudogenic	Non-genic/pseudogenic	Non-genic/pseudogenic	Non-repeat	Yes	No
PRIP.030a.36	P6	7.5yr ART	Large Deletion	-	+	1056	-	0	Yes	No	chr12	53462160	+	PCBP2;RP11-793H13.8	Intron	Same	Non-repeat	No	No
PRIP.030a.38	P6	7.5yr ART	Large Deletion	+	+	1276	-	0	No	NA
PRIP.030a.42	P6	7.5yr ART	Large Deletion	+	+	1188	-	0	Yes	No	chr12	8941070	+	PHC1;M6PR	Mixed	Multiple	Non-repeat	No	No
PRIP.030a.44	P6	7.5yr ART	Large Deletion	+	+	656	-	0	Yes	No	chr17	1388788	+	YWHAE	Intron	Not Same	Non-repeat	No	No
PRIP.030a.53	P6	7.5yr ART	Large Deletion	+	+	795080	-	0	Yes	Yes	chr16	75030451	-	ZNRF1	Intron	Not Same	Non-repeat	No	No
PRIP.030a.57	P6	7.5yr ART	Large Deletion	+	+	1760	-	0	No	NA
PRIP.030a.58	P6	7.5yr ART	Large Deletion	+	+	6160	-	0	Yes	No	chr2	96616197	+	KANSL3	Intron	Not Same	Non-repeat	No	No
PRIP.030a.60	P6	7.5yr ART	Large Deletion	+	+	1074040	+	924	Yes	No	chr5	172273647	-	UBTD2	Intron	Same	Non-repeat	No	No
PRIP.030a.62	P6	7.5yr ART	Large Deletion	+	-	0	-	0	Yes	No	chr13	77165203	+	MYCBP2	Intron	Not Same	Non-repeat	No	No
PRIP.030a.78	P6	7.5yr ART	Large Deletion	-	+	317	-	0	Yes	Yes	chr18	21543776	+	ESCO1	Intron	Not Same	LINE: L1MC5	No	No
PRIP.030a.8	P6	7.5yr ART	Large Deletion	+	+	524	-	0	Yes	No	chr17	75254140	+	GGA3	Intron	Not Same	LTR: HERVH-int	No	No
PRIP.030a.9	P6	7.5yr ART	Large Deletion	+	-	0	-	0	No	NA
PRIP.030b.13	P6	7.5yr ART	Large Deletion	+	+	1628	-	0	No	NA
PRIP.030b.14	P6	7.5yr ART	Large Deletion	+	+	4268000	+	1438800	No	NA
PRIP.030b.22	P6	7.5yr ART	Large Deletion	+	-	0	-	0	No	NA
PRIP.030b.27	P6	7.5yr ART	Large Deletion	+	+	207	-	0	Yes	No	chr1	15869148	+	SPEN	Intron	Same	SINE: AluSx3	No	No
PRIP.030b.29	P6	7.5yr ART	Large Deletion	+	-	0	-	0	Yes	No	chr19	36557210	+	ZNF529	Intron	Not Same	LINE: L1M4b	No	No
PRIP.030b.30	P6	7.5yr ART	Large Deletion	+	-	0	-	0	No	NA
PRIP.030b.31	P6	7.5yr ART	Large Deletion	+	+	>10000000	-	0	Yes	No	chr6	90100880	-	BACH2	Intron	Same	LINE: L1MB7	No	No
PRIP.030b.32	P6	7.5yr ART	Large Deletion	+	-	0	-	0	Yes	Yes	chr11	108079626	+	CUL5	Intron	Same	LINE: L1ME2z	No	No
PRIP.030b.33	P6	7.5yr ART	Large Deletion	+	-	0	-	0	No	NA
PRIP.030b.34	P6	7.5yr ART	Large Deletion	+	-	0	-	0	Yes	Yes	chr5	177281327	-	NSD1	Intron	Not Same	Non-repeat	No	No
PRIP.030b.35	P6	7.5yr ART	Large Deletion	+	+	295	-	0	Yes	No	chr4	108128556	+	LEF1	Intron	Not Same	Non-repeat	No	No
PRIP.030b.37	P6	7.5yr ART	Large Deletion	+	+	2552	-	0	No	NA
PRIP.030b.39	P6	7.5yr ART	Large Deletion	-	-	0	-	0	Yes	No	chr19	55253064	+	PPP6R1	Intron	Not Same	Non-repeat	No	No
PRIP.030b.40	P6	7.5yr ART	Large Deletion	-	-	0	-	0	Yes	No	chr14	22074365	-	Non-genic/pseudogenic	Non-genic/pseudogenic	Non-genic/pseudogenic	LTR: MLT2B3	Yes	No
PRIP.030b.57	P6	7.5yr ART	Large Deletion	+	-	0	-	0	No	NA
PRIP.030b.59	P6	7.5yr ART	Large Deletion	+	-	0	-	0	Yes	No	chrX	21568389	+	CNKSR2	Intron	Same	Non-repeat	No	No
PRIP.030b.6	P6	7.5yr ART	Large Deletion	+	+	>10000000	+	459360	No	NA
PRIP.030b.65	P6	7.5yr ART	Large Deletion	+	+	1144	+	999	No	NA
PRIP.030b.66	P6	7.5yr ART	Large Deletion	+	-	0	-	0	No	NA
PRIP.030b.67	P6	7.5yr ART	Large Deletion	+	-	0	-	0	Yes	No	chr5	131546027	+	RAPGEF6;CTC-432M15.3	Intron	Not Same	Non-repeat	No	No
PRIP.030b.75	P6	7.5yr ART	Large Deletion	+	+	5060000	+	154	Yes	No	chr12	55877362	+	Non-genic/pseudogenic	Non-genic/pseudogenic	Non-genic/pseudogenic	LINE: L1M4c	Yes	No
PRIP.030b.78	P6	7.5yr ART	Large Deletion	+	+	>10000000	-	0	Yes	No	chr1	23153151	+	LUZP1	Intron	Not Same	Non-repeat	No	No
PRIP.030b.81	P6	7.5yr ART	Large Deletion	+	+	326	-	0	No	NA
PRIP.030c.16	P6	7.5yr ART	Large Deletion	+	+	2983200	-	0	No	NA
PRIP.030c.19	P6	7.5yr ART	Large Deletion	+	-	0	-	0	No	NA
PRIP.030c.23	P6	7.5yr ART	Large Deletion	+	-	0	-	0	No	NA
PRIP.030c.24	P6	7.5yr ART	Large Deletion	+	-	0	-	0	Yes	No	chr1	125181701	+	Non-genic/pseudogenic	Non-genic/pseudogenic	Non-genic/pseudogenic	Non-repeat	Yes	High Signal Region
PRIP.030c.26	P6	7.5yr ART	Large Deletion	+	+	753280	-	0	No	NA
PRIP.030c.29	P6	7.5yr ART	Large Deletion	-	-	0	-	0	Yes	No	chr19	6812059	-	VAV1	Intron	Not Same	LTR: MLT1J2	No	No
PRIP.030c.32	P6	7.5yr ART	Large Deletion	-	-	0	-	0	No	NA
PRIP.030c.33	P6	7.5yr ART	Large Deletion	+	-	0	-	0	Yes	No	chr16	29366572	+	RP11-231C14.7	Intron	Same	SINE: AluSx1	No	No
PRIP.030c.37	P6	7.5yr ART	Intact	+	-	0	-	0	Yes	No	chr11	63594557	-	PLA2G16	Intron	Same	LINE: L2a	No	No
PRIP.030c.38	P6	7.5yr ART	Large Deletion	+	-	0	-	0	Yes	No	chr15	63941954	+	DAPK2	Intron	Not Same	Non-repeat	No	No
PRIP.030c.4	P6	7.5yr ART	Large Deletion	+	+	>10000000	+	789690	Yes	No	chr1	155457663	+	ASH1L	Intron	Not Same	LINE: L2c	No	No
PRIP.030c.41	P6	7.5yr ART	Large Deletion	+	+	1570800	-	0	No	NA
PRIP.030c.56	P6	7.5yr ART	Large Deletion	+	+	748	-	0	No	NA
PRIP.030c.58	P6	7.5yr ART	Large Deletion	+	-	0	-	0	No	NA
PRIP.030c.61	P6	7.5yr ART	Large Deletion	+	-	0	-	0	No	NA
PRIP.030c.63	P6	7.5yr ART	Large Deletion	+	+	2688400	+	590	No	NA
PRIP.030c.65	P6	7.5yr ART	Large Deletion	+	-	0	-	0	No	NA
PRIP.030c.67	P6	7.5yr ART	Large Deletion	+	+	2156000	+	70400	Yes	Yes	chr16	75030451	-	ZNRF1	Intron	Not Same	Non-repeat	No	No
PRIP.030c.7	P6	7.5yr ART	Large Deletion	+	-	0	-	0	Yes	No	chr9	95966019	+	ERCC6L2	Intron	Same	Non-repeat	No	No
PRIP.030c.83	P6	7.5yr ART	Large Deletion	+	-	0	-	0	No	NA
PRIP.029a.11	P6	12yr ART	Large Deletion	+	+	2596	-	0	Yes	No	chr22	20946222	+	CRKL	Intron	Same	Non-repeat	No	No
PRIP.029a.12	P6	12yr ART	Large Deletion with Hypermut	+	-	0	-	0	Yes	Yes	chr13	77344929	+	Non-genic/pseudogenic	Non-genic/pseudogenic	Non-genic/pseudogenic	Non-repeat	Yes	No
PRIP.029a.13	P6	12yr ART	Large Deletion with Hypermut	+	+	2728	-	0	Yes	Yes	chr1	110342808	+	RBM15	Intron	Same	Non-repeat	No	No
PRIP.029a.16	P6	12yr ART	Large Deletion	+	-	0	-	0	No	NA
PRIP.029a.18	P6	12yr ART	Intact	+	-	0	-	0	Yes	Yes	chr13	77344929	+	Non-genic/pseudogenic	Non-genic/pseudogenic	Non-genic/pseudogenic	Non-repeat	Yes	No
PRIP.029a.21	P6	12yr ART	Large Deletion	+	+	1760	-	0	No	NA
PRIP.029a.27	P6	12yr ART	Large Deletion	+	+	6160	-	0	Yes	No	chr7	117004744	-	ST7;ST7-OT4	Intron	Not Same	Non-repeat	No	No
PRIP.029a.30	P6	12yr ART	Intact	+	+	6204	-	0	Yes	Yes	chr13	77344929	+	Non-genic/pseudogenic	Non-genic/pseudogenic	Non-genic/pseudogenic	Non-repeat	Yes	No
PRIP.029a.32	P6	12yr ART	Large Deletion	+	-	0	-	0	Yes	Yes	chr5	177281327	-	NSD1	Intron	Not Same	Non-repeat	No	No
PRIP.029a.33	P6	12yr ART	Large Deletion with Hypermut	+	+	1188	-	0	No	NA
PRIP.029a.34	P6	12yr ART	Large Deletion	+	-	0	-	0	No	NA
PRIP.029a.36	P6	12yr ART	Large Deletion	+	+	1320	-	0	Yes	Yes	chr1	110342808	+	RBM15	Intron	Same	Non-repeat	No	No
PRIP.029a.37	P6	12yr ART	Large Deletion	+	-	0	-	0	Yes	No	chr20	33836561	-	CHMP4B	Intron	Not Same	LINE: L1MEc	No	No
PRIP.029a.40	P6	12yr ART	Intact	+	+	49280	-	0	Yes	Yes	chr1	155773512	-	GON4L	Intron	Same	Non-repeat	No	No
PRIP.029a.44	P6	12yr ART	Intact	+	+	4972000	-	0	Yes	Yes	chr13	77344929	+	Non-genic/pseudogenic	Non-genic/pseudogenic	Non-genic/pseudogenic	Non-repeat	Yes	No
PRIP.029a.45	P6	12yr ART	Large Deletion	+	+	1848	-	0	No	NA
PRIP.029a.46	P6	12yr ART	Large Deletion	-	-	0	-	0	Yes	Yes	chr18	21543776	+	ESCO1	Intron	Not Same	LINE: L1MC5	No	No
PRIP.029a.47	P6	12yr ART	Large Deletion	+	-	0	-	0	Yes	No	chr17	75521629	-	TSEN54	Intron	Not Same	Non-repeat	No	No
PRIP.029a.54	P6	12yr ART	Large Deletion	+	+	888360	-	0	Yes	No	chr15	19024841	+	Non-genic/pseudogenic	Non-genic/pseudogenic	Non-genic/pseudogenic	Satellite: ALR/Alpha	Yes	High Signal Region
PRIP.029a.57	P6	12yr ART	Large Deletion	+	+	2728	-	0	Yes	No	chr2	86447204	-	KDM3A	Intron	Not Same	Non-repeat	No	No
PRIP.029a.58	P6	12yr ART	Large Deletion	+	+	6468	+	304	No	NA
PRIP.029a.59	P6	12yr ART	Large Deletion	+	+	1144	-	0	No	NA
PRIP.029a.69	P6	12yr ART	Large Deletion	+	+	13992	-	0	No	NA
PRIP.029a.70	P6	12yr ART	Large Deletion	+	+	4092	-	0	No	NA
PRIP.029a.74	P6	12yr ART	Intact	+	+	4092	-	0	Yes	Yes	chr13	77344929	+	Non-genic/pseudogenic	Non-genic/pseudogenic	Non-genic/pseudogenic	Non-repeat	Yes	No
PRIP.029a.77	P6	12yr ART	Large Deletion	+	-	0	-	0	Yes	No	chr22	39915314	+	GRAP2	Intron	Same	Non-repeat	No	No
PRIP.029a.8	P6	12yr ART	Large Deletion	+	-	0	-	0	Yes	No	chr12	6934502	-	ATN1	Exon	Not Same	Non-repeat	No	No
PRIP.029a.80	P6	12yr ART	Intact	+	+	12056	-	0	Yes	Yes	chr13	77344929	+	Non-genic/pseudogenic	Non-genic/pseudogenic	Non-genic/pseudogenic	Non-repeat	Yes	No
PRIP.029a.82	P6	12yr ART	Large Deletion with Hypermut	+	+	1848	-	0	Yes	No	chr19	47153989	-	SAE1	Intron	Not Same	SINE: AluSp	No	No
PRIP.029a.85	P6	12yr ART	Large Deletion	+	+	4972000	-	0	No	NA
PRIP.029a.86	P6	12yr ART	Large Deletion	+	+	4576	-	0	No	NA
PRIP.029a.9	P6	12yr ART	Intact	+	+	2772	+	154	Yes	Yes	chr13	77344929	+	Non-genic/pseudogenic	Non-genic/pseudogenic	Non-genic/pseudogenic	Non-repeat	Yes	No
PRIP.029b.13	P6	12yr ART	Large Deletion	+	-	0	-	0	No	NA
PRIP.029b.17	P6	12yr ART	Large Deletion	+	+	1507	-	0	Yes	No	chr6	20418979	-	E2F3	Intron	Not Same	LINE: L1ME4b	No	No
PRIP.029b.2	P6	12yr ART	Large Deletion	+	-	0	-	0	No	NA
PRIP.029b.24	P6	12yr ART	Large Deletion	+	-	0	-	0	No	NA
PRIP.029b.41	P6	12yr ART	Large Deletion	+	-	0	-	0	No	NA
PRIP.029b.43	P6	12yr ART	Large Deletion	+	+	5830	-	0	Yes	No	chr9	37193788	+	ZCCHC7	Intron	Same	Non-repeat	No	No
PRIP.029b.50	P6	12yr ART	Large Deletion	+	-	0	-	0	Yes	No	chr6	32898837	+	Non-genic/pseudogenic	Non-genic/pseudogenic	Non-genic/pseudogenic	SINE: AluJb	Yes	No
PRIP.029b.67	P6	12yr ART	Large Deletion	+	-	0	-	0	Yes	No	chr11	86258177	-	EED	Intron	Not Same	Non-repeat	No	No
PRIP.029b.81	P6	12yr ART	Large Deletion	-	-	0	-	0	No	NA
PRIP.029c.20	P6	12yr ART	Large deletion	+	-	0	-	0	Yes	No	chr6	90269581	+	BACH2	Intron	Not Same	Non-repeat	No	No
PRIP.029c.22	P6	12yr ART	Large deletion	+	-	0	-	0	No	NA
PRIP.029c.23	P6	12yr ART	Large deletion	+	+	3960	-	0	Yes	No	chr1	28431771	+	PHACTR4	Intron	Same	Non-repeat	No	No
PRIP.029c.32	P6	12yr ART	Intact	+	+	16808	-	0	Yes	Yes	chr13	77344929	+	Non-genic/pseudogenic	Non-genic/pseudogenic	Non-genic/pseudogenic	Non-repeat	Yes	No
PRIP.029c.36	P6	12yr ART	Intact	+	-	0	-	0	Yes	Yes	chr13	77344929	+	Non-genic/pseudogenic	Non-genic/pseudogenic	Non-genic/pseudogenic	Non-repeat	Yes	No
PRIP.029c.41	P6	12yr ART	Large deletion	+	+	7480	-	0	Yes	No	chr8	119802980	-	TAF2	Intron	Same	SINE: AluSx4	No	No
PRIP.029c.43	P6	12yr ART	Large deletion	+	-	0	-	0	Yes	No	chr17	78691598	-	CTD-2357A8.2;CYTH1	Mixed	Same	Non-repeat	No	No
PRIP.029c.48	P6	12yr ART	Large deletion	+	-	0	-	0	No	NA
PRIP.029c.49	P6	12yr ART	Large deletion	+	-	0	-	0	Yes	No	chr11	59659666	+	PATL1	Intron	Not Same	SINE: AluSx1	No	No
PRIP.029c.50	P6	12yr ART	Intact	+	-	0	+	163	Yes	Yes	chr1	155773512	-	GON4L	Intron	Same	Non-repeat	No	No
PRIP.029c.53	P6	12yr ART	Large deletion	+	+	436	-	0	No	NA
PRIP.029c.58	P6	12yr ART	Intact	+	+	1460800	-	0	Yes	Yes	chr1	155773512	-	GON4L	Intron	Same	Non-repeat	No	No
PRIP.029c.62	P6	12yr ART	Intact	+	-	0	-	0	Yes	Yes	chr1	155773512	-	GON4L	Intron	Same	Non-repeat	No	No
PRIP.029c.63	P6	12yr ART	Large deletion	+	-	0	-	0	No	NA
PRIP.029c.66	P6	12yr ART	Large deletion	+	-	0	-	0	No	NA
PRIP.029c.68	P6	12yr ART	Intact	+	-	0	-	0	Yes	Yes	chr13	77344929	+	Non-genic/pseudogenic	Non-genic/pseudogenic	Non-genic/pseudogenic	Non-repeat	Yes	No
PRIP.029c.72	P6	12yr ART	Large deletion	+	-	0	-	0	No	NA
PRIP.029c.73	P6	12yr ART	Large deletion	+	-	0	-	0	No	NA
PRIP.029c.82	P6	12yr ART	Intact	+	-	0	-	0	Yes	Yes	chr13	77344929	+	Non-genic/pseudogenic	Non-genic/pseudogenic	Non-genic/pseudogenic	Non-repeat	Yes	No
PRIP.029c.84	P6	12yr ART	Large Deletion	-	+	32252	-	0	Yes	Yes	chr11	108079626	+	CUL5	Intron	Same	LINE: L1ME2z	No	No
PRIP.029c.85	P6	12yr ART	Intact	+	+	326	-	0	Yes	Yes	chr13	77344929	+	Non-genic/pseudogenic	Non-genic/pseudogenic	Non-genic/pseudogenic	Non-repeat	Yes	No
PRIP.029c.87	P6	12yr ART	Intact	+	-	0	-	0	Yes	Yes	chr13	77344929	+	Non-genic/pseudogenic	Non-genic/pseudogenic	Non-genic/pseudogenic	Non-repeat	Yes	No
