# Supplementary material for: Parallel analysis of transcription, integration, and sequence of single HIV-1 proviruses
Source: Cell. 2022 Jan 20;185(2):266–282.e15. doi: 10.1016/j.cell.2021.12.011 (PMC8809251; doi:10.1016/j.cell.2021.12.011)
Supplement: Table S2. List of proviral species, their corresponding chromosomal integration site features, and their HIV-1 RNA expression profiles after in vitro stimulation with PMA/ionomycin or incubation with control media in study subjects 4 and 7, related to Figure 7 [file mmc2.xlsx]

## Sheet: Sheet1
Sample ID	Patient	Experimental condition	Tat gDNA (at least 1 exon)	HIV Long LTR RNA?	Total HIV Long LTR cDNA copies (post-amplification)	Elongated HIV RNA?	Total elongated HIV cDNA copies	Integration site available?	Integration site detected more than once?	IS: human chromosome	IS: chromosomal coordinate	IS: chromosomal strand	Host gene(s)	Intron/exon/promoter	Host gene orientation	Repetitive element	ENCODE blacklist?
PRIPAct02.12h+270a.13	P4	Activated	NA	-	0	-	0	No
PRIPAct02.12h+270a.15	P4	Activated	NA	-	0	-	0	No
PRIPAct02.12h+270a.18	P4	Activated	NA	-	0	-	0	No
PRIPAct02.12h+270a.2	P4	Activated	NA	-	0	-	0	No
PRIPAct02.12h+270a.27	P4	Activated	NA	-	0	-	0	No
PRIPAct02.12h+270a.29	P4	Activated	+	-	0	-	0	No
PRIPAct02.12h+270a.30	P4	Activated	NA	-	0	-	0	No
PRIPAct02.12h+270a.31	P4	Activated	+	-	0	-	0	Yes	No	chr6	29727106	-	HLA-F;HLA-F-AS1	Mixed	Multiple	Non-repeat	No
PRIPAct02.12h+270a.34	P4	Activated	NA	-	0	-	0	No
PRIPAct02.12h+270a.36	P4	Activated	NA	-	0	-	0	No
PRIPAct02.12h+270a.39	P4	Activated	+	-	0	+	2244	Yes	No	chr7	74722265	-	GTF2I;AC083884.8	Intron	Multiple	Non-repeat	No
PRIPAct02.12h+270a.44	P4	Activated	+	-	0	-	0	Yes	No	chr7	99669787	-	CYP3A5	Intron	Same	DNA: Charlie12	No
PRIPAct02.12h+270a.46	P4	Activated	+	-	0	-	0	Yes	No	chr5	131517599	+	RAPGEF6;CTC-432M15.3	Intron	Not Same	Non-repeat	No
PRIPAct02.12h+270a.47	P4	Activated	-	-	0	-	0	Yes	Yes	chr5	177901756	-	Non-genic/pseudogenic			LINE: L1MA4A	No
PRIPAct02.12h+270a.51	P4	Activated	+	+	52800	-	0	Yes	No	chr20	1365280	-	SDCBP2-AS1;RP11-314N13.10	Intron	Multiple	Non-repeat	No
PRIPAct02.12h+270a.53	P4	Activated	NA	-	0	-	0	No
PRIPAct02.12h+270a.59	P4	Activated	NA	-	0	-	0	No
PRIPAct02.12h+270a.69	P4	Activated	NA	-	0	-	0	No
PRIPAct02.12h+270a.71	P4	Activated	NA	-	0	-	0	No
PRIPAct02.12h+270a.73	P4	Activated	NA	-	0	-	0	No
PRIPAct02.12h+270a.80	P4	Activated	+	-	0	+	2371600	Yes	No	chr1	149620926	-	LINC00869	Intron	Not Same	Non-repeat	No
PRIPAct02.12h+270a.85	P4	Activated	NA	-	0	-	0	No
PRIPAct02.12h+270a.86	P4	Activated	NA	-	0	-	0	No
PRIPAct02.12h+270a.88	P4	Activated	NA	-	0	-	0	No
PRIPAct02.12h+400b.10	P4	Activated	+	-	0	-	0	No
PRIPAct02.12h+400b.11	P4	Activated	+	-	0	-	0	Yes	No	chr12	9001692	-	KLRG1	Intron	Not Same	LTR: LTR42	No
PRIPAct02.12h+400b.12	P4	Activated	-	+	4620000	-	0	No
PRIPAct02.12h+400b.18	P4	Activated	-	+	836	-	0	No
PRIPAct02.12h+400b.19	P4	Activated	+	-	0	-	0	No
PRIPAct02.12h+400b.20	P4	Activated	-	-	0	-	0	No
PRIPAct02.12h+400b.25	P4	Activated	+	-	0	-	0	Yes	No	chr11	119253378	-	CBL	Intron	Not Same	SINE: AluSz6	No
PRIPAct02.12h+400b.26	P4	Activated	+	-	0	-	0	Yes	No	chr16	68132037	-	NFATC3	Intron	Not Same	Non-repeat	No
PRIPAct02.12h+400b.28	P4	Activated	-	-	0	-	0	Yes	No	chr20	41503285	+	CHD6	Intron	Not Same	LINE: L1ME3	No
PRIPAct02.12h+400b.32	P4	Activated	+	-	0	-	0	No
PRIPAct02.12h+400b.34	P4	Activated	+	+	1056	-	0	Yes	No	chr16	89876543	-	TCF25	Intron	Not Same	SINE: AluSx1	No
PRIPAct02.12h+400b.38	P4	Activated	-	-	0	-	0	No
PRIPAct02.12h+400b.41	P4	Activated	+	-	0	-	0	Yes	No	chr5	112801973	-	APC	Intron	Not Same	Non-repeat	No
PRIPAct02.12h+400b.46	P4	Activated	-	-	0	-	0	No
PRIPAct02.12h+400b.47	P4	Activated	+	-	0	-	0	Yes	Yes	chr12	9001692	-	KLRG1	Intron	Not Same	LTR: LTR42	No
PRIPAct02.12h+400b.48	P4	Activated	+	-	0	-	0	Yes	No	chr22	40155589	-	TNRC6B	Intron	Not Same	LINE: L1ME3D	No
PRIPAct02.12h+400b.5	P4	Activated	+	+	660	-	0	Yes	No	chr14	49828324	+	NEMF	Exon	Not Same	Non-repeat	No
PRIPAct02.12h+400b.51	P4	Activated	+	+	22220000	-	0	Yes	No	chr17	4541450	+	MYBBP1A	Intron	Not Same	Non-repeat	No
PRIPAct02.12h+400b.56	P4	Activated	+	+	1166000000	+	4334000	Yes	Yes	chr1	64938728	+	JAK1	Intron	Not Same	Non-repeat	No
PRIPAct02.12h+400b.57	P4	Activated	+	-	0	-	0	Yes	No	chr22	39914878	-	GRAP2	Intron	Not Same	Non-repeat	No
PRIPAct02.12h+400b.59	P4	Activated	+	+	616	-	0	Yes	No	chr21	36338877	-	MORC3	Exon	Not Same	Non-repeat	No
PRIPAct02.12h+400b.60	P4	Activated	-	-	0	-	0	Yes	No	chr11	62581755	+	RP11-864I4.1;TUT1	Intron	Not Same	Non-repeat	No
PRIPAct02.12h+400b.63	P4	Activated	-	+	10582000	+	143440	Yes	No	chr9	112321754	+	PTBP3	Intron	Not Same	LINE: L1MCa	No
PRIPAct02.12h+400b.65	P4	Activated	-	+	176000000	+	3000800	Yes	Yes	chr6	90187329	+	BACH2	Intron	Not Same	Non-repeat	No
PRIPAct02.12h+400b.67	P4	Activated	-	-	0	-	0	No
PRIPAct02.12h+400b.69	P4	Activated	+	+	32780000	+	2314400	Yes	Yes	chr6	31554487	+	NFKBIL1	Intron	Same	LINE: L1M5	No
PRIPAct02.12h+400b.70	P4	Activated	+	-	0	-	0	Yes	No	chr19	37753032	+	ZNF573	Intron	Not Same	SINE: FLAM_C	No
PRIPAct02.12h+400b.72	P4	Activated	-	-	0	-	0	Yes	No	chr5	47571736	-	Non-genic/pseudogenic			Satellite: ALR/Alpha	High Signal Region
PRIPAct02.12h+400b.74	P4	Activated	+	+	19140000	-	0	Yes	No	chr20	35636452	+	CPNE1;RP1-309K20.6	Intron	Not Same	Non-repeat	No
PRIPAct02.12h+400b.77	P4	Activated	+	-	0	-	0	No
PRIPAct02.12h+400b.8	P4	Activated	-	-	0	-	0	Yes	No	chr21	45089895	-	ADARB1	Intron	Not Same	LINE: L1M5	No
PRIPAct02.12h+400b.83	P4	Activated	-	+	47740000	-	0	No
PRIPAct02.12h+400b.85	P4	Activated	-	-	0	-	0	Yes	No	chr19	58191075	-	ZNF274	Intron	Not Same	Non-repeat	No
PRIPAct02.12h+400b.87	P4	Activated	+	-	0	-	0	Yes	Yes	chr12	9001692	-	KLRG1	Intron	Not Same	LTR: LTR42	No
PRIPAct02.12h+400b.9	P4	Activated	+	-	0	-	0	Yes	No	chr4	3145298	-	HTT	Intron	Not Same	Non-repeat	No
PRIPAct02.12h-270a.13	P4	Non-activated	NA	-	0	-	0	No
PRIPAct02.12h-270a.2	P4	Non-activated	NA	-	0	-	0	No
PRIPAct02.12h-270a.21	P4	Non-activated	NA	+	1430000	-	0	No
PRIPAct02.12h-270a.26	P4	Non-activated	NA	-	0	-	0	No
PRIPAct02.12h-270a.28	P4	Non-activated	NA	-	0	-	0	No
PRIPAct02.12h-270a.29	P4	Non-activated	NA	-	0	-	0	No
PRIPAct02.12h-270a.30	P4	Non-activated	NA	+	660	-	0	No
PRIPAct02.12h-270a.31	P4	Non-activated	NA	+	1012	-	0	No
PRIPAct02.12h-270a.32	P4	Non-activated	-	-	0	-	0	Yes	No	chr14	64002256	+	SYNE2	Intron	Same	Non-repeat	No
PRIPAct02.12h-270a.34	P4	Non-activated	+	+	572	-	0	No
PRIPAct02.12h-270a.36	P4	Non-activated	NA	-	0	-	0	No
PRIPAct02.12h-270a.39	P4	Non-activated	NA	+	528	-	0	No
PRIPAct02.12h-270a.41	P4	Non-activated	+	+	1012	-	0	No
PRIPAct02.12h-270a.44	P4	Non-activated	NA	-	0	-	0	No
PRIPAct02.12h-270a.46	P4	Non-activated	+	+	1100	-	0	Yes	No	chr6	30502589	-	Non-genic/pseudogenic			Non-repeat	No
PRIPAct02.12h-270a.47	P4	Non-activated	NA	+	924	-	0	No
PRIPAct02.12h-270a.48	P4	Non-activated	NA	-	0	-	0	No
PRIPAct02.12h-270a.51	P4	Non-activated	NA	-	0	-	0	No
PRIPAct02.12h-270a.54	P4	Non-activated	-	-	0	-	0	Yes	Yes	chr5	177901756	-	Non-genic/pseudogenic			LINE: L1MA4A	No
PRIPAct02.12h-270a.56	P4	Non-activated	NA	+	3198800	-	0	No
PRIPAct02.12h-270a.59	P4	Non-activated	NA	+	616	-	0	No
PRIPAct02.12h-270a.6	P4	Non-activated	-	-	0	-	0	Yes	No	chr4	150737723	-	LRBA	Intron	Same	Non-repeat	No
PRIPAct02.12h-270a.63	P4	Non-activated	-	-	0	-	0	Yes	Yes	chr5	177901756	-	Non-genic/pseudogenic			LINE: L1MA4A	No
PRIPAct02.12h-270a.65	P4	Non-activated	NA	-	0	-	0	No
PRIPAct02.12h-270a.66	P4	Non-activated	NA	+	210760	-	0	No
PRIPAct02.12h-270a.67	P4	Non-activated	-	+	4576000	-	0	Yes	Yes	chr6	90187329	+	BACH2	Intron	Not Same	Non-repeat	No
PRIPAct02.12h-270a.70	P4	Non-activated	NA	-	0	-	0	No
PRIPAct02.12h-270a.71	P4	Non-activated	NA	-	0	-	0	No
PRIPAct02.12h-270a.73	P4	Non-activated	NA	-	0	-	0	No
PRIPAct02.12h-270a.74	P4	Non-activated	-	+	660	-	0	No
PRIPAct02.12h-270a.76	P4	Non-activated	NA	-	0	-	0	No
PRIPAct02.12h-270a.77	P4	Non-activated	NA	+	40920000	+	368720	No
PRIPAct02.12h-270a.78	P4	Non-activated	NA	-	0	-	0	No
PRIPAct02.12h-270a.80	P4	Non-activated	NA	-	0	-	0	No
PRIPAct02.12h-270a.82	P4	Non-activated	NA	-	0	-	0	No
PRIPAct02.12h-270a.84	P4	Non-activated	NA	-	0	-	0	No
PRIPAct02.12h-270a.85	P4	Non-activated	NA	+	440	-	0	No
PRIPAct02.12h-270a.88	P4	Non-activated	NA	-	0	-	0	No
PRIPAct02.12h-400a.10	P4	Non-activated	+	-	0	-	0	Yes	No	chr11	88359350	+	Non-genic/pseudogenic			Non-repeat	No
PRIPAct02.12h-400a.12	P4	Non-activated	-	-	0	-	0	Yes	No	chr16	53205398	+	CHD9	Intron	Same	Non-repeat	No
PRIPAct02.12h-400a.13	P4	Non-activated	+	-	0	-	0	Yes	No	chr17	63572591	-	DCAF7	Intron	Not Same	Non-repeat	No
PRIPAct02.12h-400a.15	P4	Non-activated	-	-	0	-	0	Yes	No	chr14	61712935	+	HIF1A	Intron	Same	LINE: L2c	No
PRIPAct02.12h-400a.16	P4	Non-activated	-	-	0	-	0	Yes	No	chr1	235032225	-	Non-genic/pseudogenic			LINE: L1MEf	No
PRIPAct02.12h-400a.18	P4	Non-activated	+	-	0	-	0	Yes	No	chr20	63631223	-	Non-genic/pseudogenic			SINE: AluJr	No
PRIPAct02.12h-400a.21	P4	Non-activated	+	-	0	-	0	Yes	No	chr9	95902997	+	ERCC6L2	Intron	Same	Non-repeat	No
PRIPAct02.12h-400a.22	P4	Non-activated	-	-	0	-	0	No
PRIPAct02.12h-400a.23	P4	Non-activated	-	-	0	-	0	Yes	No	chr11	67126172	-	KDM2A	Intron	Not Same	SINE: AluSp	No
PRIPAct02.12h-400a.24	P4	Non-activated	-	-	0	-	0	No
PRIPAct02.12h-400a.28	P4	Non-activated	+	+	47520	-	0	No
PRIPAct02.12h-400a.31	P4	Non-activated	-	+	660	-	0	No
PRIPAct02.12h-400a.32	P4	Non-activated	+	-	0	-	0	No
PRIPAct02.12h-400a.34	P4	Non-activated	-	-	0	-	0	Yes	No	chr1	26721756	+	ARID1A	Intron	Same	Non-repeat	No
PRIPAct02.12h-400a.36	P4	Non-activated	+	-	0	-	0	Yes	No	chr14	99597466	+	CCDC85C	Intron	Not Same	Non-repeat	No
PRIPAct02.12h-400a.37	P4	Non-activated	+	-	0	+	124520	Yes	Yes	chr6	31554487	+	NFKBIL1	Intron	Same	LINE: L1M5	No
PRIPAct02.12h-400a.39	P4	Non-activated	+	-	0	-	0	No
PRIPAct02.12h-400a.44	P4	Non-activated	+	-	0	-	0	Yes	No	chr17	49798729	-	KAT7	Intron	Not Same	Non-repeat	No
PRIPAct02.12h-400a.45	P4	Non-activated	-	+	6160	-	0	Yes	No	chr16	21883731	-	SMG1P4	Intron	Same	Non-repeat	No
PRIPAct02.12h-400a.48	P4	Non-activated	-	-	0	-	0	Yes	No	chr22	50355178	-	PPP6R2	Intron	Not Same	Non-repeat	No
PRIPAct02.12h-400a.50	P4	Non-activated	-	+	15180000	-	0	No
PRIPAct02.12h-400a.55	P4	Non-activated	+	+	235400	-	0	Yes	No	chr11	13310084	-	ARNTL	Intron	Not Same	Non-repeat	No
PRIPAct02.12h-400a.56	P4	Non-activated	-	-	0	-	0	Yes	No	chr17	46710801	-	NSF	Intron	Not Same	Non-repeat	No
PRIPAct02.12h-400a.57	P4	Non-activated	-	-	0	-	0	No
PRIPAct02.12h-400a.6	P4	Non-activated	-	-	0	-	0	No
PRIPAct02.12h-400a.60	P4	Non-activated	+	-	0	-	0	Yes	Yes	chr1	64938728	+	JAK1	Intron	Not Same	Non-repeat	No
PRIPAct02.12h-400a.63	P4	Non-activated	-	-	0	-	0	No
PRIPAct02.12h-400a.64	P4	Non-activated	-	+	8184000	-	0	No
PRIPAct02.12h-400a.66	P4	Non-activated	+	-	0	-	0	Yes	No	chr11	65668358	-	Non-genic/pseudogenic			SINE: AluSc	No
PRIPAct02.12h-400a.7	P4	Non-activated	-	+	1056	-	0	No
PRIPAct02.12h-400a.71	P4	Non-activated	-	+	17864	-	0	No
PRIPAct02.12h-400a.73	P4	Non-activated	+	-	0	+	58520	Yes	No	chr11	110234850	-	RDX	Intron	Same	Non-repeat	No
PRIPAct02.12h-400a.75	P4	Non-activated	-	-	0	-	0	Yes	Yes	chr5	177901756	-	Non-genic/pseudogenic			LINE: L1MA4A	No
PRIPAct02.12h-400a.79	P4	Non-activated	-	-	0	-	0	No
PRIPAct02.12h-400a.80	P4	Non-activated	+	+	9614000	-	0	Yes	Yes	chr1	64938728	+	JAK1	Intron	Not Same	Non-repeat	No
PRIPAct02.12h-400a.81	P4	Non-activated	-	-	0	-	0	No
PRIPAct02.12h-400a.83	P4	Non-activated	+	-	0	-	0	No
PRIPAct02.12h-400a.85	P4	Non-activated	+	+	845240	-	0	Yes	No	chr19	36717181	-	ZNF567;ZNF850	Intron	Multiple	Non-repeat	No
PRIPAct02.12h-400a.9	P4	Non-activated	+	+	5500	-	0	Yes	No	chr17	76160355	-	RNF157	Intron	Same	LINE: L1ME4a	No
PRIPAct04.12h+90a.10	P7	Activated	-	-	0	-	0	No
PRIPAct04.12h+90a.17	P7	Activated	+	-	0	-	0	Yes	No	chr18	56690460	-	WDR7	Intron	Not Same	Non-repeat	No
PRIPAct04.12h+90a.18	P7	Activated	-	-	0	-	0	No
PRIPAct04.12h+90a.19	P7	Activated	-	-	0	-	0	No
PRIPAct04.12h+90a.21	P7	Activated	-	-	0	-	0	Yes	No	chrX	47484895	+	ZNF41	Promoter	Not Same	SINE: AluSx1	No
PRIPAct04.12h+90a.22	P7	Activated	+	-	0	-	0	Yes	No	chr3	33664141	+	CLASP2	Intron	Not Same	Non-repeat	No
PRIPAct04.12h+90a.23	P7	Activated	+	-	0	-	0	Yes	No	chr1	154723407	-	KCNN3	Intron	Same	Non-repeat	No
PRIPAct04.12h+90a.26	P7	Activated	-	-	0	-	0	Yes	No	chr8	144151693	+	MROH1	Intron	Same	LTR: LTR1A2	No
PRIPAct04.12h+90a.28	P7	Activated	-	-	0	-	0	No
PRIPAct04.12h+90a.31	P7	Activated	-	-	0	-	0	Yes	No	chr21	46639284	-	PRMT2	Intron	Not Same	LINE: L1MEf	No
PRIPAct04.12h+90a.32	P7	Activated	+	-	0	-	0	Yes	No	chr19	1121604	+	SBNO2	Intron	Not Same	Non-repeat	No
PRIPAct04.12h+90a.36	P7	Activated	-	-	0	-	0	No
PRIPAct04.12h+90a.37	P7	Activated	+	-	0	-	0	No
PRIPAct04.12h+90a.43	P7	Activated	-	-	0	-	0	No
PRIPAct04.12h+90a.45	P7	Activated	+	+	1108800	+	9539200	Yes	No	chr12	7939448	+	Non-genic/pseudogenic			SINE: AluSq2	No
PRIPAct04.12h+90a.47	P7	Activated	-	-	0	-	0	No
PRIPAct04.12h+90a.48	P7	Activated	+	-	0	-	0	Yes	No	chr17	59946886	-	RPS6KB1;RP11-178C3.1	Mixed	Not Same	Non-repeat	No
PRIPAct04.12h+90a.50	P7	Activated	-	-	0	-	0	No
PRIPAct04.12h+90a.55	P7	Activated	+	-	0	-	0	Yes	No	chr19	53378268	-	ZNF525	Intron	Not Same	SINE: AluSx	No
PRIPAct04.12h+90a.56	P7	Activated	+	-	0	-	0	Yes	No	chr5	57193009	-	GPBP1	Intron	Not Same	Non-repeat	No
PRIPAct04.12h+90a.64	P7	Activated	-	-	0	-	0	No
PRIPAct04.12h+90a.67	P7	Activated	-	-	0	-	0	Yes	No	chr17	43103606	+	BRCA1	Intron	Not Same	SINE: FLAM_C	No
PRIPAct04.12h+90a.73	P7	Activated	+	-	0	-	0	Yes	No	chr14	49921572	-	Non-genic/pseudogenic			Non-repeat	No
PRIPAct04.12h+90a.74	P7	Activated	-	+	5456	-	0	No
PRIPAct04.12h+90a.78	P7	Activated	-	-	0	-	0	No
PRIPAct04.12h+90a.8	P7	Activated	+	-	0	-	0	Yes	No	chr17	77986463	-	TNRC6C	Intron	Not Same	Non-repeat	No
PRIPAct04.12h+90a.81	P7	Activated	-	-	0	-	0	Yes	No	chr17	82207716	-	CCDC57	Mixed	Same	LTR: LTR8	No
PRIPAct04.12h+90a.9	P7	Activated	-	-	0	-	0	Yes	No	chr2	98707511	+	MGAT4A	Intron	Not Same	LINE: L3	No
PRIPAct04.12h+90b.11	P7	Activated	+	-	0	+	202	Yes	No	chr4	109588659	-	MCUB	Intron	Not Same	LINE: L4_C_Mam	No
PRIPAct04.12h+90b.2	P7	Activated	+	-	0	+	484	Yes	No	chr9	102378442	-	Non-genic/pseudogenic			Non-repeat	No
PRIPAct04.12h+90b.22	P7	Activated	+	-	0	-	0	Yes	No	chr7	45050192	-	CCM2	Intron	Not Same	DNA: Tigger3a	No
PRIPAct04.12h+90b.24	P7	Activated	-	-	0	-	0	No
PRIPAct04.12h+90b.28	P7	Activated	+	-	0	-	0	Yes	No	chr3	48969282	-	ARIH2	Intron	Not Same	Non-repeat	No
PRIPAct04.12h+90b.56	P7	Activated	+	-	0	-	0	Yes	No	chr1	120052701	+	NOTCH2	Intron	Not Same	Non-repeat	No
PRIPAct04.12h+90b.76	P7	Activated	+	-	0	-	0	Yes	No	chr19	12543496	+	CTD-2192J16.17;ZNF564;CTD-2192J16.20	Intron	Not Same	SINE: AluSx3	No
PRIPAct04.12h+90b.77	P7	Activated	+	+	360800	-	0	Yes	No	chr14	50135534	-	SOS2	Intron	Same	LINE: L1ME4a	No
PRIPAct04.12h+90b.78	P7	Activated	-	-	0	-	0	Yes	No	chr14	34780559	+	BAZ1A	Intron	Not Same	LINE: L2c	No
PRIPAct04.12h+90b.84	P7	Activated	+	-	0	-	0	No
PRIPAct04.12h-90a.12	P7	Non-activated	-	-	0	-	0	No
PRIPAct04.12h-90a.13	P7	Non-activated	+	-	0	-	0	Yes	No	chr19	4392974	+	SH3GL1	Intron	Not Same	Non-repeat	No
PRIPAct04.12h-90a.19	P7	Non-activated	-	+	1751200	-	0	No
PRIPAct04.12h-90a.2	P7	Non-activated	-	+	2332	+	308	No
PRIPAct04.12h-90a.28	P7	Non-activated	-	-	0	-	0	Yes	No	chr12	22479607	-	C2CD5	Intron	Same	SINE: MIRb	No
PRIPAct04.12h-90a.34	P7	Non-activated	-	-	0	-	0	Yes	No	chr6	31554651	+	NFKBIL1	Intron	Same	LINE: L1ME4b	No
PRIPAct04.12h-90a.37	P7	Non-activated	+	-	0	-	0	Yes	No	chr16	68070960	-	DUS2	Exon	Not Same	Non-repeat	No
PRIPAct04.12h-90a.39	P7	Non-activated	-	-	0	-	0	No
PRIPAct04.12h-90a.41	P7	Non-activated	-	-	0	-	0	No
PRIPAct04.12h-90a.42	P7	Non-activated	-	-	0	-	0	Yes	No	chr3	47747028	+	SMARCC1	Intron	Not Same	SINE: AluSp	No
PRIPAct04.12h-90a.44	P7	Non-activated	-	-	0	-	0	No
PRIPAct04.12h-90a.45	P7	Non-activated	-	+	924	-	0	No
PRIPAct04.12h-90a.5	P7	Non-activated	-	-	0	-	0	No
PRIPAct04.12h-90a.51	P7	Non-activated	-	-	0	-	0	No
PRIPAct04.12h-90a.57	P7	Non-activated	-	-	0	+	660	No
PRIPAct04.12h-90a.6	P7	Non-activated	-	-	0	-	0	No
PRIPAct04.12h-90a.60	P7	Non-activated	-	+	1760	-	0	Yes	No	chr5	39181777	+	FYB	Intron	Not Same	LINE: L2	No
PRIPAct04.12h-90a.61	P7	Non-activated	-	-	0	-	0	Yes	No	chr6	536637	-	EXOC2	Intron	Same	LINE: L1MD	No
PRIPAct04.12h-90a.67	P7	Non-activated	-	+	1672	-	0	No
PRIPAct04.12h-90a.73	P7	Non-activated	-	-	0	-	0	No
PRIPAct04.12h-90a.75	P7	Non-activated	-	-	0	-	0	No
PRIPAct04.12h-90a.76	P7	Non-activated	+	-	0	-	0	Yes	No	chr12	22667390	-	ETNK1	Intron	Not Same	LINE: L2c	No
PRIPAct04.12h-90a.77	P7	Non-activated	+	+	2112	-	0	Yes	No	chr1	110879491	+	CD53	Intron	Same	DNA: MER103C	No
PRIPAct04.12h-90a.80	P7	Non-activated	-	-	0	-	0	No
PRIPAct04.12h-90a.86	P7	Non-activated	-	-	0	-	0	No
PRIPAct04.12h-90b.12	P7	Non-activated	-	-	0	-	0	Yes	No	chr1	154623285	+	ADAR	Intron	Not Same	LINE: L2c	No
PRIPAct04.12h-90b.19	P7	Non-activated	+	+	440	-	0	Yes	No	chr22	40086640	+	TNRC6B	Intron	Same	Non-repeat	No
PRIPAct04.12h-90b.22	P7	Non-activated	-	-	0	-	0	No
PRIPAct04.12h-90b.3	P7	Non-activated	-	-	0	-	0	Yes	No	chr17	31236420	+	NF1	Intron	Same	Non-repeat	No
PRIPAct04.12h-90b.32	P7	Non-activated	-	-	0	-	0	Yes	No	chr2	196876783	+	PGAP1	Intron	Not Same	Non-repeat	No
PRIPAct04.12h-90b.36	P7	Non-activated	+	-	0	-	0	No
PRIPAct04.12h-90b.42	P7	Non-activated	-	+	132000	-	0	Yes	No	chr4	4312632	-	ZBTB49	Intron	Not Same	Non-repeat	No
PRIPAct04.12h-90b.49	P7	Non-activated	-	-	0	-	0	No
PRIPAct04.12h-90b.50	P7	Non-activated	-	-	0	-	0	No
PRIPAct04.12h-90b.51	P7	Non-activated	-	-	0	-	0	No
PRIPAct04.12h-90b.53	P7	Non-activated	-	-	0	-	0	No
PRIPAct04.12h-90b.56	P7	Non-activated	-	-	0	-	0	Yes	No	chr17	81875675	-	Non-genic/pseudogenic			SINE: AluSq2	No
PRIPAct04.12h-90b.59	P7	Non-activated	+	-	0	-	0	No
PRIPAct04.12h-90b.6	P7	Non-activated	+	-	0	+	167	Yes	No	chr22	39923084	-	GRAP2	Intron	Not Same	Non-repeat	No
PRIPAct04.12h-90b.62	P7	Non-activated	-	-	0	-	0	Yes	No	chr16	69645744	+	NFAT5	Intron	Same	Non-repeat	No
PRIPAct04.12h-90b.63	P7	Non-activated	+	-	0	-	0	Yes	No	chr17	81583158	+	NPLOC4	Intron	Not Same	Non-repeat	No
PRIPAct04.12h-90b.69	P7	Non-activated	-	-	0	-	0	Yes	No	chrX	154775805	-	DKC1	Intron	Not Same	Non-repeat	No
PRIPAct04.12h-90b.71	P7	Non-activated	+	-	0	-	0	Yes	No	chr3	51638232	+	RAD54L2	Exon	Same	Non-repeat	No
PRIPAct04.12h-90b.72	P7	Non-activated	+	-	0	-	0	No
PRIPAct04.12h-90b.73	P7	Non-activated	-	-	0	-	0	No
PRIPAct04.12h-90b.79	P7	Non-activated	+	-	0	-	0	Yes	No	chr22	39017106	-	APOBEC3C	Intron	Not Same	SINE: AluSg	No
PRIPAct04.12h-90b.8	P7	Non-activated	+	-	0	-	0	Yes	No	chr2	169555014	+	FASTKD1	Intron	Not Same	Non-repeat	No
PRIPAct04.12h-90b.83	P7	Non-activated	+	-	0	-	0	Yes	No	chr18	12863722	-	PTPN2	Mixed	Same	Non-repeat	No
